# Supplementary material for: Genomic characterization of a core set of the USDA-NPGS Ethiopian sorghum germplasm collection: implications for germplasm conservation, evaluation, and utilization in crop improvement
Source: BMC Genomics. 2017 Jan 26;18:108. doi: 10.1186/s12864-016-3475-7 (PMC5270221; doi:10.1186/s12864-016-3475-7)
Supplement: Additional file 2: Table S1 — GRIN data base information for 374 sorghum accessions from the U.S. National Plant Germplasm System genetic characterized by genotype-by-sequence analysis (GBS). Table S2. Coancestry coefficient matrix of 374 Ethiopian sorghum accessions from NPGS germplasm collection. Table S3. Phenotype analysis of 374 sorghum accessions from the U.S. National Plant Germplasm System evaluated at Isabela and Mayaguez, Puerto Rico in 2013 and 2014, respectively. Table S4. IBD genetic distance matrix for 374 Ethiopian accessions from NPGS using 27,306 SNPs. Table S5. Kinship Matrix for 374 Ethiopian accessions as decribed by VanRaden [61] using 58,634 SNPs. (XLSX 3336 kb) [file 12864_2016_3475_MOESM2_ESM.xlsx]

## Sheet: Table S1
Table S1 GRIN data base information for 374 sorghum accessions from the U.S. National Plant Germplasm System genetic characterized by genotype-by-sequence analysis (GBS)
PI			Other ID	Origin	Collection Site	Race	WorkGroup
PI196054	Exotic	Sorghum bicolor subsp. bicolor	MN 3058	Ethiopia	Dessie	Durra (SORGHUM.MAYAGUEZ.1993)	Dochna-durra (SORGHUM.MAYAGUEZ.1993)
PI197462	Exotic	Sorghum bicolor subsp. bicolor	MN 3125	Ethiopia	Market, Diredawa	unknown	unknown
PI260273	Exotic	Sorghum versicolor		Ethiopia	unknown	unknown	unknown
PI267623	Exotic	Sorghum bicolor subsp. bicolor	K2 Sorghum Birdproof	Ethiopia	unknown	Kafir-caudatum (SORGHUM.MAYAGUEZ.1994)	Caffrorum-birdproof (SORGHUM.MAYAGUEZ.1994)
PI267635	Exotic	Sorghum bicolor subsp. bicolor	IS 3048	Ethiopia	unknown	Guinea-kafir (SORGHUM.MAYAGUEZ.1994)	Caffrorum-roxburghii (SORGHUM.MAYAGUEZ.1994)
PI273969	Exotic	Sorghum bicolor subsp. bicolor	MN 4578	Ethiopia	Asmara market	unknown	unknown
PI305022	Exotic	Sorghum bicolor subsp. bicolor	IS 13741	Ethiopia	unknown	unknown	unknown
PI454226	Exotic	Sorghum bicolor subsp. bicolor	ETS 2896	Ethiopia	unknown	Guinea-durra (SORGHUM.ETHIOPIAN.2000)	Durra-roxburghii (SORGHUM.ETHIOPIAN.2000)
PI457867	Exotic	Sorghum bicolor subsp. bicolor	ETS 4918	Ethiopia	unknown	Bicolor (SORGHUM.ETHIOPIAN.2000)	Dochna-leoti (SORGHUM.ETHIOPIAN.2000)
PI563092	Exotic	Sorghum bicolor subsp. bicolor	BUTHA	Ethiopia	unknown	Caudatum (SORGHUM.STC1994)	unknown
PI533939	Coverted	Sorghum bicolor subsp. bicolor	AS 4055 N Kambwa, SC 557	Ethiopia	unknown	unknown	Nigricans (SORGHUM.CONVERTED)
PI257603	Exotic	Sorghum bicolor subsp. bicolor	NO. 9 GAMBELA	Ethiopia	unknown	Caudatum (SORGHUM.MAYAGUEZ.1993);Caudatum (SORGHUM.MAYAGUEZ.1993)	Caudatum-kafir (SORGHUM.MAYAGUEZ.1993);Caudatum-kafir (SORGHUM.MAYAGUEZ.1993)
PI276843	Exotic	Sorghum bicolor subsp. bicolor	IS 13371	Ethiopia	Dire Dawa Nursery	Durra (SORGHUM.MAYAGUEZ.1994)	Caudatum (SORGHUM.MAYAGUEZ.1994)
PI305044	Exotic	Sorghum bicolor subsp. bicolor	R2-177	Ethiopia	unknown	unknown	unknown
PI318909	Exotic	Sorghum bicolor subsp. bicolor	4539	Ethiopia	Market in Asmara	unknown	unknown
PI329434	Exotic	Sorghum bicolor subsp. bicolor	Mashila	Ethiopia	Market in Asmara, Eritrea Province	unknown	unknown
PI329785	Exotic	Sorghum bicolor subsp. bicolor	Durra	Ethiopia	Al Khadra, Hormara Region	unknown	unknown
PI329799	Exotic	Sorghum bicolor subsp. bicolor	Zerazera	Ethiopia	Al Khadra, Hormara Region	unknown	unknown
PI330871	Exotic	Sorghum bicolor subsp. bicolor	IS 12155	Ethiopia	Gambela market	unknown	unknown
PI330911	Exotic	Sorghum bicolor subsp. bicolor	IS 12195	Ethiopia	Asmara market	unknown	unknown
PI452678	Exotic	Sorghum bicolor subsp. bicolor	ETS 2102	Ethiopia	unknown	unknown	unknown
PI452681	Exotic	Sorghum bicolor subsp. bicolor	ETS 2103	Ethiopia	unknown	Guinea-caudatum (SORGHUM.ETHIOPIAN.2000)	Nigricans-bicolor (SORGHUM.ETHIOPIAN.2000)
PI454484	Exotic	Sorghum bicolor subsp. bicolor	ETS 3066	Ethiopia	unknown	Durra (SORGHUM.ETHIOPIAN.1998)	Durra (SORGHUM.ETHIOPIAN.1998)
PI454571	Exotic	Sorghum bicolor subsp. bicolor	ETS 3126-B	Ethiopia	unknown	Caudatum (SORGHUM.ETHIOPIAN.2000)	Caudatum-kafir (SORGHUM.ETHIOPIAN.2000)
PI455144	Exotic	Sorghum bicolor subsp. bicolor	ETS 3414	Ethiopia	unknown	Guinea-durra (SORGHUM.ETHIOPIAN.1998)	Durra-roxburghii (SORGHUM.ETHIOPIAN.1998)
PI456877	Exotic	Sorghum bicolor subsp. bicolor	ETS 4377	Ethiopia	unknown	Caudatum (SORGHUM.ETHIOPIAN.2000)	Caudatum-kafir (SORGHUM.ETHIOPIAN.2000)
PI457150	Exotic	Sorghum bicolor subsp. bicolor	ETS 4531	Ethiopia	unknown	Caudatum (SORGHUM.ETHIOPIAN.2000)	Nigricans-feterita (SORGHUM.ETHIOPIAN.2000)
PI457859	Exotic	Sorghum bicolor subsp. bicolor	ETS 4914	Ethiopia	unknown	Guinea-caudatum (SORGHUM.ETHIOPIAN.2000)	Nigricans-bicolor (SORGHUM.ETHIOPIAN.2000)
PI533923	Coverted	Sorghum bicolor subsp. bicolor	R3,117, SC165	Ethiopia	unknown	unknown	Caudatum-nigricans (SORGHUM.CONVERTED)
PI534001	Coverted	Sorghum bicolor subsp. bicolor	No. 189 Keye Shurre, SC 559	Ethiopia	unknown	unknown	Nigricans (SORGHUM.CONVERTED)
PI329420	Exotic	Sorghum bicolor subsp. bicolor	Mashila	Ethiopia	North of Wechale	unknown	unknown
PI329733	Exotic	Sorghum bicolor subsp. bicolor	R-99	Ethiopia	North of Debre Sina, Shoa Province	unknown	unknown
PI337700	Exotic	Sorghum bicolor subsp. bicolor	IS 12269	Ethiopia	Tessenei, Societe Imprese Africane	unknown	unknown
PI453380	Exotic	Sorghum bicolor subsp. bicolor	ETS 2437	Ethiopia	unknown	Durra (SORGHUM.ETHIOPIAN.1998)	Durra (SORGHUM.ETHIOPIAN.1998)
PI453387	Exotic	Sorghum bicolor subsp. bicolor	ETS 2441	Ethiopia	unknown	Durra (SORGHUM.ETHIOPIAN.1998)	Nandyal (SORGHUM.ETHIOPIAN.1998)
PI453427	Exotic	Sorghum bicolor subsp. bicolor	ETS 2459	Ethiopia	unknown	unknown	unknown
PI453478	Exotic	Sorghum bicolor subsp. bicolor	ETS 2488	Ethiopia	unknown	Durra (SORGHUM.ETHIOPIAN.1998)	Cernuum (SORGHUM.ETHIOPIAN.1998)
PI453576	Exotic	Sorghum bicolor subsp. bicolor	ETS 2546	Ethiopia	unknown	Durra (SORGHUM.ETHIOPIAN.1998)	Durra (SORGHUM.ETHIOPIAN.1998)
PI453598	Exotic	Sorghum bicolor subsp. bicolor	ETS 2563	Ethiopia	unknown	Durra (SORGHUM.ETHIOPIAN.2000)	Cernuum (SORGHUM.ETHIOPIAN.2000)
PI454214	Exotic	Sorghum bicolor subsp. bicolor	ETS 2889	Ethiopia	unknown	Durra (SORGHUM.ETHIOPIAN.1998)	Nandyal (SORGHUM.ETHIOPIAN.1998)
PI454293	Exotic	Sorghum bicolor subsp. bicolor	ETS 2941	Ethiopia	unknown	Durra (SORGHUM.ETHIOPIAN.2000)	Cernuum (SORGHUM.ETHIOPIAN.2000)
PI454382	Exotic	Sorghum bicolor subsp. bicolor	ETS 2991	Ethiopia	unknown	Durra (SORGHUM.ETHIOPIAN.1998)	Cernuum (SORGHUM.ETHIOPIAN.1998)
PI454534	Exotic	Sorghum bicolor subsp. bicolor	ETS 3104	Ethiopia	unknown	Kafir-durra (SORGHUM.ETHIOPIAN.1998)	Durra-kafir (SORGHUM.ETHIOPIAN.1998)
PI454594	Exotic	Sorghum bicolor subsp. bicolor	ETS 3136	Ethiopia	unknown	Durra (SORGHUM.ETHIOPIAN.1998)	Nandyal (SORGHUM.ETHIOPIAN.1998)
PI454629	Exotic	Sorghum bicolor subsp. bicolor	ETS 3153	Ethiopia	unknown	Durra (SORGHUM.ETHIOPIAN.1998)	Durra (SORGHUM.ETHIOPIAN.1998)
PI454632	Exotic	Sorghum bicolor subsp. bicolor	ETS 3154	Ethiopia	unknown	Durra (SORGHUM.ETHIOPIAN.1998)	Cernuum (SORGHUM.ETHIOPIAN.1998)
PI454642	Exotic	Sorghum bicolor subsp. bicolor	ETS 3160	Ethiopia	unknown	Kafir-durra (SORGHUM.ETHIOPIAN.1998)	Durra-kafir (SORGHUM.ETHIOPIAN.1998)
PI455451	Exotic	Sorghum bicolor subsp. bicolor	ETS 3578	Ethiopia	unknown	Durra (SORGHUM.ETHIOPIAN.1998)	Cernuum (SORGHUM.ETHIOPIAN.1998)
PI455674	Exotic	Sorghum bicolor subsp. bicolor	ETS 3735	Ethiopia	unknown	Mixed (SORGHUM.ETHIOPIAN.2000)	Mixed (SORGHUM.ETHIOPIAN.2000)
PI455693	Exotic	Sorghum bicolor subsp. bicolor	ETS 3745	Ethiopia	unknown	Durra (SORGHUM.ETHIOPIAN.2000)	Durra-kafir (SORGHUM.ETHIOPIAN.2000)
PI456415	Exotic	Sorghum bicolor subsp. bicolor	ETS 4115	Ethiopia	unknown	Durra (SORGHUM.ETHIOPIAN.1998)	Durra (SORGHUM.ETHIOPIAN.1998)
PI456488	Exotic	Sorghum bicolor subsp. bicolor	ETS 4157	Ethiopia	unknown	Durra (SORGHUM.ETHIOPIAN.2000)	Durra (SORGHUM.ETHIOPIAN.2000)
PI456490	Exotic	Sorghum bicolor subsp. bicolor	ETS 4159	Ethiopia	unknown	unknown	unknown
PI456499	Exotic	Sorghum bicolor subsp. bicolor	ETS 4165	Ethiopia	unknown	unknown	unknown
PI456522	Exotic	Sorghum bicolor subsp. bicolor	ETS 4182	Ethiopia	unknown	Durra-bicolor (SORGHUM.ETHIOPIAN.2000)	Durra-bicolor (SORGHUM.ETHIOPIAN.2000)
PI534132	Coverted	Sorghum bicolor subsp. bicolor	No. 59 Bekedjie, Kembolcha Ethiopia, SC 33	Ethiopia	unknown	Durra (SORGHUM.CONVERTED)	Durra (SORGHUM.CONVERTED)
PI456538	Exotic	Sorghum bicolor subsp. bicolor	ETS 4191	Ethiopia	unknown	Durra (SORGHUM.ETHIOPIAN.2000)	Durra (SORGHUM.ETHIOPIAN.2000)
PI456042	Exotic	Sorghum bicolor subsp. bicolor	ETS 3910	Ethiopia	unknown	Durra (SORGHUM.ETHIOPIAN.1998)	Durra (SORGHUM.ETHIOPIAN.1998)
PI534135	Coverted	Sorghum bicolor subsp. bicolor	No. 64 Netch Addesho Ethiopia, SC 38	Ethiopia	unknown	unknown	Durra (SORGHUM.CONVERTED)
PI456398	Exotic	Sorghum bicolor subsp. bicolor	ETS 4104	Ethiopia	unknown	Durra (SORGHUM.ETHIOPIAN.1998)	Mixed (SORGHUM.ETHIOPIAN.1998)
PI456605	Exotic	Sorghum bicolor subsp. bicolor	ETS 4238	Ethiopia	unknown	Durra (SORGHUM.ETHIOPIAN.2000)	Durra-kafir (SORGHUM.ETHIOPIAN.2000)
PI576424	Exotic	Sorghum bicolor subsp. bicolor	Boda	Ethiopia	unknown	unknown	unknown
PI456142	Exotic	Sorghum bicolor subsp. bicolor	ETS 3961	Ethiopia	unknown	Durra (SORGHUM.ETHIOPIAN.1998)	Mixed (SORGHUM.ETHIOPIAN.1998)
PI329436	Exotic	Sorghum bicolor subsp. bicolor	Mashila	Ethiopia	Market in Asmara, Eritrea Province	unknown	unknown
PI329748	Exotic	Sorghum bicolor subsp. bicolor	Durra	Ethiopia	Societe Imprese Africane, Baratoolo Farms, Tessenei, Eritrea Province	unknown	unknown
PI329752	Exotic	Sorghum bicolor subsp. bicolor	Durra	Ethiopia	Societe Imprese Africane, Baratoolo Farms, Tessenei, Eritrea Province	unknown	unknown
PI330259	Exotic	Sorghum bicolor subsp. bicolor	IS 11976	Ethiopia	West of Asmara, Eritrea Province	unknown	unknown
PI455099	Exotic	Sorghum bicolor subsp. bicolor	ETS 3394	Ethiopia	unknown	Durra (SORGHUM.ETHIOPIAN.2000)	Durra (SORGHUM.ETHIOPIAN.2000)
PI456103	Exotic	Sorghum bicolor subsp. bicolor	ETS 3939	Ethiopia	unknown	Durra (SORGHUM.ETHIOPIAN.2000)	Subglabrescens-milo (SORGHUM.ETHIOPIAN.2000)
PI456158	Exotic	Sorghum bicolor subsp. bicolor	ETS 3969	Ethiopia	unknown	Durra (SORGHUM.ETHIOPIAN.2000)	Mixed (SORGHUM.ETHIOPIAN.2000)
PI533903	Coverted	Sorghum bicolor subsp. bicolor	No. 35 Mab, SC 17	Ethiopia	unknown	Bicolor (SORGHUM.CONVERTED)	Dochna (SORGHUM.CONVERTED)
PI147932	Exotic	Sorghum bicolor subsp. bicolor	Maho	Ethiopia	North of Gibbe crossing	Durra-bicolor (SORGHUM.STC1992)	Subglabrescens (SORGHUM.STC1992)
PI147933	Exotic	Sorghum bicolor subsp. bicolor	Maho Verro No. 30	Ethiopia	unknown	unknown	unknown
PI329624	Exotic	Sorghum bicolor subsp. bicolor	IS 11369	Ethiopia	West of Bako, Shoa Province	unknown	unknown
PI330858	Exotic	Sorghum bicolor subsp. bicolor	IS 12142	Ethiopia	From Gutte, Nekempt	unknown	unknown
PI453882	Exotic	Sorghum bicolor subsp. bicolor	ETS 2710	Ethiopia	unknown	Durra-bicolor (SORGHUM.ETHIOPIAN.1998)	Durra-dochna (SORGHUM.ETHIOPIAN.1998)
PI454021	Exotic	Sorghum bicolor subsp. bicolor	ETS 2784	Ethiopia	unknown	Durra-bicolor (SORGHUM.ETHIOPIAN.1998)	Durra-dochna (SORGHUM.ETHIOPIAN.1998)
PI456314	Exotic	Sorghum bicolor subsp. bicolor	ETS 4054	Ethiopia	unknown	Durra (SORGHUM.ETHIOPIAN.2000)	Cernuum (SORGHUM.ETHIOPIAN.2000)
PI456128	Exotic	Sorghum bicolor subsp. bicolor	ETS 3952	Ethiopia	unknown	Kafir-durra (SORGHUM.ETHIOPIAN.1998)	Durra-kafir (SORGHUM.ETHIOPIAN.1998)
PI456256	Exotic	Sorghum bicolor subsp. bicolor	ETS 4026	Ethiopia	unknown	Durra (SORGHUM.ETHIOPIAN.2000)	Mixed (SORGHUM.ETHIOPIAN.2000)
PI456921	Exotic	Sorghum bicolor subsp. bicolor	ETS 4404	Ethiopia	unknown	Durra-bicolor (SORGHUM.ETHIOPIAN.2000)	Durra-dochna (SORGHUM.ETHIOPIAN.2000)
PI457127	Exotic	Sorghum bicolor subsp. bicolor	ETS 4519	Ethiopia	unknown	Durra-bicolor (SORGHUM.ETHIOPIAN.2000)	Subglabrescens (SORGHUM.ETHIOPIAN.2000)
PI456110	Exotic	Sorghum bicolor subsp. bicolor	ETS 3942	Ethiopia	unknown	unknown	unknown
PI330100	Exotic	Sorghum bicolor subsp. bicolor	IS 11820	Ethiopia	unknown	unknown	unknown
PI453821	Exotic	Sorghum bicolor subsp. bicolor	ETS 2673	Ethiopia	unknown	Durra (SORGHUM.STC1997)	Nandyal (SORGHUM.STC1997)
PI453831	Exotic	Sorghum bicolor subsp. bicolor	ETS 2678	Ethiopia	unknown	Durra (SORGHUM.ETHIOPIAN.1998)	Cernuum (SORGHUM.ETHIOPIAN.1998)
PI454991	Exotic	Sorghum bicolor subsp. bicolor	ETS 3339	Ethiopia	unknown	Guinea-caudatum (SORGHUM.ETHIOPIAN.1998)	Nigricans-guineense (SORGHUM.ETHIOPIAN.1998)
PI455070	Exotic	Sorghum bicolor subsp. bicolor	ETS 3377	Ethiopia	unknown	Durra-caudatum (SORGHUM.ETHIOPIAN.1998)	Caudatum-durra (SORGHUM.ETHIOPIAN.1998)
PI455154	Exotic	Sorghum bicolor subsp. bicolor	ETS 3419	Ethiopia	unknown	Durra (SORGHUM.ETHIOPIAN.89);Kafir-durra (SORGHUM.ETHIOPIAN.2000)	Durra-kafir (SORGHUM.ETHIOPIAN.2000)
PI455616	Exotic	Sorghum bicolor subsp. bicolor	ETS 3702	Ethiopia	unknown	Durra (SORGHUM.ETHIOPIAN.1998)	Cernuum (SORGHUM.ETHIOPIAN.1998)
PI456300	Exotic	Sorghum bicolor subsp. bicolor	ETS 4047	Ethiopia	unknown	Mixed (SORGHUM.ETHIOPIAN.2000)	Mixed (SORGHUM.ETHIOPIAN.2000)
PI456711	Exotic	Sorghum bicolor subsp. bicolor	ETS 4295	Ethiopia	unknown	Durra (SORGHUM.ETHIOPIAN.2000)	Dochna-durra (SORGHUM.ETHIOPIAN.2000)
PI456739	Exotic	Sorghum bicolor subsp. bicolor	ETS 4308	Ethiopia	unknown	Durra (SORGHUM.ETHIOPIAN.2000)	Durra-kafir (SORGHUM.ETHIOPIAN.2000)
PI456795	Exotic	Sorghum bicolor subsp. bicolor	ETS 4337	Ethiopia	unknown	Guinea-durra (SORGHUM.ETHIOPIAN.2000)	Durra-roxburghii (SORGHUM.ETHIOPIAN.2000)
PI456809	Exotic	Sorghum bicolor subsp. bicolor	ETS 4344	Ethiopia	unknown	Kafir-durra (SORGHUM.ETHIOPIAN.2000)	Durra-kafir (SORGHUM.ETHIOPIAN.2000)
PI456811	Exotic	Sorghum bicolor subsp. bicolor	ETS 4345	Ethiopia	unknown	Durra-bicolor (SORGHUM.ETHIOPIAN.2000)	Subglabrescens (SORGHUM.ETHIOPIAN.2000)
PI456819	Exotic	Sorghum bicolor subsp. bicolor	ETS 4349	Ethiopia	unknown	Durra (SORGHUM.ETHIOPIAN.2000)	Durra-kafir (SORGHUM.ETHIOPIAN.2000)
PI456899	Exotic	Sorghum bicolor subsp. bicolor	ETS 4390	Ethiopia	unknown	Durra-bicolor (SORGHUM.ETHIOPIAN.2000)	Durra-bicolor (SORGHUM.ETHIOPIAN.2000)
PI456979	Exotic	Sorghum bicolor subsp. bicolor	ETS 4432	Ethiopia	unknown	Guinea-kafir (SORGHUM.ETHIOPIAN.2000)	Roxburghii-shallu (SORGHUM.ETHIOPIAN.2000)
PI456981	Exotic	Sorghum bicolor subsp. bicolor	ETS 4436	Ethiopia	unknown	Durra-caudatum (SORGHUM.ETHIOPIAN.2000)	Durra-feterita/Kaura (SORGHUM.ETHIOPIAN.2000)
PI457006	Exotic	Sorghum bicolor subsp. bicolor	ETS 4451	Ethiopia	unknown	Durra (SORGHUM.ETHIOPIAN.2000)	Subglabrescens-milo (SORGHUM.ETHIOPIAN.2000)
PI457014	Exotic	Sorghum bicolor subsp. bicolor	ETS 4456	Ethiopia	unknown	Kafir-durra (SORGHUM.ETHIOPIAN.2000)	Durra-kafir (SORGHUM.ETHIOPIAN.2000)
PI457028	Exotic	Sorghum bicolor subsp. bicolor	ETS 4463	Ethiopia	unknown	Guinea-kafir (SORGHUM.ETHIOPIAN.2000)	Roxburghii-shallu (SORGHUM.ETHIOPIAN.2000)
PI457056	Exotic	Sorghum bicolor subsp. bicolor	ETS 4477	Ethiopia	unknown	Durra-bicolor (SORGHUM.ETHIOPIAN.2000)	Subglabrescens (SORGHUM.ETHIOPIAN.2000)
PI457068	Exotic	Sorghum bicolor subsp. bicolor	ETS 4483	Ethiopia	unknown	Kafir-durra (SORGHUM.ETHIOPIAN.2000)	Durra-kafir (SORGHUM.ETHIOPIAN.2000)
PI457094	Exotic	Sorghum bicolor subsp. bicolor	ETS 4499	Ethiopia	unknown	Durra (SORGHUM.ETHIOPIAN.2000)	Subglabrescens-milo (SORGHUM.ETHIOPIAN.2000)
PI457263	Exotic	Sorghum bicolor subsp. bicolor	ETS 4591	Ethiopia	unknown	Durra-bicolor (SORGHUM.ETHIOPIAN.2000)	Mixed (SORGHUM.ETHIOPIAN.2000)
PI457273	Exotic	Sorghum bicolor subsp. bicolor	ETS 4595	Ethiopia	unknown	Durra (SORGHUM.ETHIOPIAN.2000)	Durra-kafir (SORGHUM.ETHIOPIAN.2000)
PI457276	Exotic	Sorghum bicolor subsp. bicolor	ETS 4597	Ethiopia	unknown	Durra-bicolor (SORGHUM.ETHIOPIAN.2000)	Durra-bicolor (SORGHUM.ETHIOPIAN.2000)
PI457288	Exotic	Sorghum bicolor subsp. bicolor	ETS 4602	Ethiopia	unknown	Kafir-durra (SORGHUM.ETHIOPIAN.2000)	Durra-kafir (SORGHUM.ETHIOPIAN.2000)
PI457298	Exotic	Sorghum bicolor subsp. bicolor	ETS 4608	Ethiopia	unknown	Durra-bicolor (SORGHUM.ETHIOPIAN.2000)	Subglabrescens (SORGHUM.ETHIOPIAN.2000)
PI457303	Exotic	Sorghum bicolor subsp. bicolor	ETS 4610	Ethiopia	unknown	Durra-bicolor (SORGHUM.ETHIOPIAN.2000)	Subglabrescens (SORGHUM.ETHIOPIAN.2000)
PI456394	Exotic	Sorghum bicolor subsp. bicolor	ETS 4103	Ethiopia	unknown	Durra-caudatum (SORGHUM.ETHIOPIAN.1998)	Caudatum-durra (SORGHUM.ETHIOPIAN.1998)
PI457747	Exotic	Sorghum bicolor subsp. bicolor	ETS 4841	Ethiopia	unknown	Durra (SORGHUM.ETHIOPIAN.2000)	Durra (SORGHUM.ETHIOPIAN.2000)
PI456685	Exotic	Sorghum bicolor subsp. bicolor	ETS 4284	Ethiopia	unknown	Durra-caudatum (SORGHUM.ETHIOPIAN.2000)	Nigricans-durra (SORGHUM.ETHIOPIAN.2000)
PI147935	Exotic	Sorghum bicolor subsp. bicolor	Moogra Beecha	Ethiopia	Ankober	Durra (SORGHUM.STC1992)	Durra (SORGHUM.STC1992)
PI329272	Exotic	Sorghum bicolor subsp. bicolor	IS 11030	Ethiopia	Two hundred eight km east of Nazareth	unknown	unknown
PI329294	Exotic	Sorghum bicolor subsp. bicolor	60-B	Ethiopia	Market in Harrar, Harrar Province	unknown	unknown
PI329960	Exotic	Sorghum bicolor subsp. bicolor	R-416	Ethiopia	unknown	unknown	unknown
PI452556	Exotic	Sorghum bicolor subsp. bicolor	ETS 2037	Ethiopia	unknown	Durra (SORGHUM.ETHIOPIAN.2000)	Durra (SORGHUM.ETHIOPIAN.2000)
PI452722	Exotic	Sorghum bicolor subsp. bicolor	ETS 2123	Ethiopia	unknown	Durra (SORGHUM.ETHIOPIAN.1998)	Durra (SORGHUM.ETHIOPIAN.1998)
PI452724	Exotic	Sorghum bicolor subsp. bicolor	ETS 2125	Ethiopia	unknown	Durra (SORGHUM.ETHIOPIAN.1998)	Durra (SORGHUM.ETHIOPIAN.1998)
PI452987	Exotic	Sorghum bicolor subsp. bicolor	ETS 2249	Ethiopia	unknown	Durra (SORGHUM.ETHIOPIAN.1998)	Durra (SORGHUM.ETHIOPIAN.1998)
PI452988	Exotic	Sorghum bicolor subsp. bicolor	ETS 2249	Ethiopia	unknown	unknown	unknown
PI453035	Exotic	Sorghum bicolor subsp. bicolor	ETS 2273	Ethiopia	unknown	Durra (SORGHUM.ETHIOPIAN.1998)	Nandyal (SORGHUM.ETHIOPIAN.1998)
PI453036	Exotic	Sorghum bicolor subsp. bicolor	ETS 2273	Ethiopia	unknown	Durra (SORGHUM.ETHIOPIAN.2000)	Mixed (SORGHUM.ETHIOPIAN.2000)
PI453042	Exotic	Sorghum bicolor subsp. bicolor	ETS 2276	Ethiopia	unknown	Durra (SORGHUM.ETHIOPIAN.2000)	Cernuum (SORGHUM.ETHIOPIAN.2000)
PI453065	Exotic	Sorghum bicolor subsp. bicolor	ETS 2286	Ethiopia	unknown	Mixed (SORGHUM.ETHIOPIAN.2000)	Mixed (SORGHUM.ETHIOPIAN.2000)
PI453066	Exotic	Sorghum bicolor subsp. bicolor	ETS 2288	Ethiopia	unknown	Durra (SORGHUM.ETHIOPIAN.1998)	Mixed (SORGHUM.ETHIOPIAN.1998)
PI453073	Exotic	Sorghum bicolor subsp. bicolor	ETS 2290	Ethiopia	unknown	Durra-bicolor (SORGHUM.ETHIOPIAN.1998)	Durra-bicolor (SORGHUM.ETHIOPIAN.1998)
PI453159	Exotic	Sorghum bicolor subsp. bicolor	ETS 2333	Ethiopia	unknown	Durra (SORGHUM.ETHIOPIAN.2000)	Durra (SORGHUM.ETHIOPIAN.2000)
PI453221	Exotic	Sorghum bicolor subsp. bicolor	ETS 2356	Ethiopia	unknown	Durra (SORGHUM.ETHIOPIAN.1998)	Durra (SORGHUM.ETHIOPIAN.1998)
PI453514	Exotic	Sorghum bicolor subsp. bicolor	ETS 2506	Ethiopia	unknown	Durra (SORGHUM.ETHIOPIAN.1998)	Durra (SORGHUM.ETHIOPIAN.1998)
PI453701	Exotic	Sorghum bicolor subsp. bicolor	ETS 2613-B	Ethiopia	unknown	Durra (SORGHUM.ETHIOPIAN.1998)	Durra (SORGHUM.ETHIOPIAN.1998)
PI455180	Exotic	Sorghum bicolor subsp. bicolor	ETS 3435	Ethiopia	unknown	Durra (SORGHUM.ETHIOPIAN.89);Durra (SORGHUM.ETHIOPIAN.2000)	Durra (SORGHUM.ETHIOPIAN.2000)
PI455330	Exotic	Sorghum bicolor subsp. bicolor	ETS 3508	Ethiopia	unknown	Durra (SORGHUM.ETHIOPIAN.89);Durra (SORGHUM.ETHIOPIAN.1998)	Durra (SORGHUM.ETHIOPIAN.1998)
PI455384	Exotic	Sorghum bicolor subsp. bicolor	ETS 3544	Ethiopia	unknown	Durra (SORGHUM.ETHIOPIAN.1998)	Durra (SORGHUM.ETHIOPIAN.1998)
PI455413	Exotic	Sorghum bicolor subsp. bicolor	ETS 3556	Ethiopia	unknown	Durra (SORGHUM.ETHIOPIAN.1998)	Durra (SORGHUM.ETHIOPIAN.1998)
PI305052	Exotic	Sorghum bicolor subsp. bicolor	R3-86	Ethiopia	unknown	unknown	unknown
PI330034	Exotic	Sorghum bicolor subsp. bicolor	R-499	Ethiopia	unknown	unknown	unknown
PI452614	Exotic	Sorghum bicolor subsp. bicolor	ETS 2068	Ethiopia	unknown	unknown	unknown
PI452719	Exotic	Sorghum bicolor subsp. bicolor	ETS 2121	Ethiopia	unknown	Durra (SORGHUM.ETHIOPIAN.1998)	Durra (SORGHUM.ETHIOPIAN.1998)
PI453928	Exotic	Sorghum bicolor subsp. bicolor	ETS 2735	Ethiopia	unknown	Durra (SORGHUM.ETHIOPIAN.1998)	Cernuum (SORGHUM.ETHIOPIAN.1998)
PI453947	Exotic	Sorghum bicolor subsp. bicolor	ETS 2745	Ethiopia	unknown	Durra (SORGHUM.ETHIOPIAN.2000)	Cernuum (SORGHUM.ETHIOPIAN.2000)
PI454083	Exotic	Sorghum bicolor subsp. bicolor	ETS 2816	Ethiopia	unknown	Durra-bicolor (SORGHUM.ETHIOPIAN.1998)	Durra-dochna (SORGHUM.ETHIOPIAN.1998)
PI455443	Exotic	Sorghum bicolor subsp. bicolor	ETS 3573	Ethiopia	unknown	Durra (SORGHUM.ETHIOPIAN.1998)	Durra (SORGHUM.ETHIOPIAN.1998)
PI456329	Exotic	Sorghum bicolor subsp. bicolor	ETS 4062	Ethiopia	unknown	Caudatum (SORGHUM.ETHIOPIAN.2000)	Caudatum-durra (SORGHUM.ETHIOPIAN.2000)
PI585506	Exotic	Sorghum bicolor subsp. bicolor	IS 25197	Ethiopia	unknown	Durra-bicolor (SORGHUM.STC1997)	Durra-dochna (SORGHUM.STC1997)
PI533902	Coverted	Sorghum bicolor subsp. bicolor	Orange No. l, Baijo, SC 6	Ethiopia	unknown	unknown	Subglabrescens (SORGHUM.CONVERTED)
PI456660	Exotic	Sorghum bicolor subsp. bicolor	ETS 4271	Ethiopia	unknown	Mixed (SORGHUM.ETHIOPIAN.2000)	Mixed (SORGHUM.ETHIOPIAN.2000)
PI457434	Exotic	Sorghum bicolor subsp. bicolor	ETS 4670-B	Ethiopia	unknown	Durra-bicolor (SORGHUM.ETHIOPIAN.2000)	Durra-bicolor (SORGHUM.ETHIOPIAN.2000)
PI267629	Exotic	Sorghum bicolor subsp. bicolor	IS 3042	Ethiopia	unknown	Durra (SORGHUM.MAYAGUEZ.1994)	Durra (SORGHUM.MAYAGUEZ.1994)
PI329320	Exotic	Sorghum bicolor subsp. bicolor	IS 11078	Ethiopia	Ten km west of Ambo near Guder, Shoa Province	unknown	unknown
PI329374	Exotic	Sorghum bicolor subsp. bicolor	Mashila	Ethiopia	South of Kembolcha, Shoa Province	unknown	unknown
PI329480	Exotic	Sorghum bicolor subsp. bicolor	IS 11236	Ethiopia	West of Shashamane, Shoa Province	unknown	unknown
PI329506	Exotic	Sorghum bicolor subsp. bicolor	IS 11260	Ethiopia	North of Asella, Arussi Province	unknown	unknown
PI329658	Exotic	Sorghum bicolor subsp. bicolor	Tekureta	Ethiopia	North of Addis Alem on 100 km at Wayu, Shoa Province	unknown	unknown
PI329863	Exotic	Sorghum bicolor subsp. bicolor	R-336	Ethiopia	Dejen, north side of the Blue Nile Gorge, Gojjam Province	unknown	unknown
PI329881	Exotic	Sorghum bicolor subsp. bicolor	Mashila	Ethiopia	East of Addis Ababa, Shoa and Harrar Provinces	unknown	unknown
PI329903	Exotic	Sorghum bicolor subsp. bicolor	Mashila	Ethiopia	East of Addis Ababa, Shoa and Harrar Provinces	unknown	unknown
PI330124	Exotic	Sorghum bicolor subsp. bicolor	IS 11844	Ethiopia	unknown	unknown	unknown
PI330851	Exotic	Sorghum bicolor subsp. bicolor	IS 12135	Ethiopia	From Harato, Horro Guduru	unknown	unknown
PI452967	Exotic	Sorghum bicolor subsp. bicolor	ETS 2241	Ethiopia	unknown	Durra-bicolor (SORGHUM.ETHIOPIAN.2000)	Durra-dochna (SORGHUM.ETHIOPIAN.2000)
PI453195	Exotic	Sorghum bicolor subsp. bicolor	ETS 2346	Ethiopia	unknown	unknown	unknown
PI453300	Exotic	Sorghum bicolor subsp. bicolor	ETS 2394	Ethiopia	unknown	Durra-bicolor (SORGHUM.ETHIOPIAN.1998)	Durra-dochna (SORGHUM.ETHIOPIAN.1998)
PI453811	Exotic	Sorghum bicolor subsp. bicolor	ETS 2669	Ethiopia	unknown	Durra-bicolor (SORGHUM.ETHIOPIAN.2000)	Durra-dochna (SORGHUM.ETHIOPIAN.2000)
PI453834	Exotic	Sorghum bicolor subsp. bicolor	ETS 2679	Ethiopia	unknown	Durra-bicolor (SORGHUM.ETHIOPIAN.1998)	Durra-dochna (SORGHUM.ETHIOPIAN.1998)
PI453953	Exotic	Sorghum bicolor subsp. bicolor	ETS 2748	Ethiopia	unknown	Durra-bicolor (SORGHUM.ETHIOPIAN.2000)	Subglabrescens (SORGHUM.ETHIOPIAN.2000)
PI454556	Exotic	Sorghum bicolor subsp. bicolor	ETS 3117	Ethiopia	unknown	Durra-bicolor (SORGHUM.ETHIOPIAN.2000)	Durra-dochna (SORGHUM.ETHIOPIAN.2000)
PI455248	Exotic	Sorghum bicolor subsp. bicolor	ETS 3471	Ethiopia	unknown	Durra-bicolor (SORGHUM.ETHIOPIAN.1998)	Durra-dochna (SORGHUM.ETHIOPIAN.1998)
PI534136	Coverted	Sorghum bicolor subsp. bicolor	MN 712 (preconverted), Durra, SC 43	Ethiopia	unknown	Durra-bicolor (SORGHUM.CONVERTED)	Subglabrescens (SORGHUM.CONVERTED)
PI534149	Coverted	Sorghum bicolor subsp. bicolor	R1, 22, SC 136	Ethiopia	unknown	unknown	Durra-dochna (SORGHUM.CONVERTED)
PI534150	Coverted	Sorghum bicolor subsp. bicolor	R1, 23, SC 137	Ethiopia	unknown	unknown	Durra-dochna (SORGHUM.CONVERTED)
PI457638	Exotic	Sorghum bicolor subsp. bicolor	ETS 4773	Ethiopia	unknown	Durra (SORGHUM.ETHIOPIAN.2000)	Durra (SORGHUM.ETHIOPIAN.2000)
PI457897	Exotic	Sorghum bicolor subsp. bicolor	ETS 4932	Ethiopia	unknown	Durra-caudatum (SORGHUM.ETHIOPIAN.2000)	Nigricans-durra (SORGHUM.ETHIOPIAN.2000)
PI276813	Exotic	Sorghum bicolor subsp. bicolor	IS 12644	Ethiopia	Dire Dawa Nursery	Durra (SORGHUM.MAYAGUEZ.1994)	Durra-kafir (SORGHUM.MAYAGUEZ.1994)
PI305055	Exotic	Sorghum bicolor subsp. bicolor	IS 13771	Ethiopia	unknown	unknown	unknown
PI329288	Exotic	Sorghum bicolor subsp. bicolor	IS 11046	Ethiopia	Market in Dire Dawa, Harrar Province	unknown	unknown
PI330007	Exotic	Sorghum bicolor subsp. bicolor	IS 11729	Ethiopia	unknown	unknown	unknown
PI453189	Exotic	Sorghum bicolor subsp. bicolor	ETS 2344	Ethiopia	unknown	Durra-bicolor (SORGHUM.ETHIOPIAN.1998)	Durra-bicolor (SORGHUM.ETHIOPIAN.1998)
PI453557	Exotic	Sorghum bicolor subsp. bicolor	ETS 2530	Ethiopia	unknown	Durra (SORGHUM.ETHIOPIAN.1998)	Nandyal (SORGHUM.ETHIOPIAN.1998)
PI454086	Exotic	Sorghum bicolor subsp. bicolor	ETS 2817	Ethiopia	unknown	Kafir-durra (SORGHUM.ETHIOPIAN.2000)	Durra-kafir (SORGHUM.ETHIOPIAN.2000)
PI454483	Exotic	Sorghum bicolor subsp. bicolor	ETS 3063	Ethiopia	unknown	Kafir-durra (SORGHUM.ETHIOPIAN.1998)	Durra-kafir (SORGHUM.ETHIOPIAN.1998)
PI454584	Exotic	Sorghum bicolor subsp. bicolor	ETS 3131	Ethiopia	unknown	Kafir-durra (SORGHUM.ETHIOPIAN.1998)	Durra-kafir (SORGHUM.ETHIOPIAN.1998)
PI454791	Exotic	Sorghum bicolor subsp. bicolor	ETS 3232	Ethiopia	unknown	Durra (SORGHUM.ETHIOPIAN.1998)	Nandyal (SORGHUM.ETHIOPIAN.1998)
PI454890	Exotic	Sorghum bicolor subsp. bicolor	ETS 3285	Ethiopia	unknown	Mixed (SORGHUM.ETHIOPIAN.2000)	Mixed (SORGHUM.ETHIOPIAN.2000)
PI455100	Exotic	Sorghum bicolor subsp. bicolor	ETS 3396	Ethiopia	unknown	Durra-bicolor (SORGHUM.ETHIOPIAN.1998)	Durra-bicolor (SORGHUM.ETHIOPIAN.1998)
PI455605	Exotic	Sorghum bicolor subsp. bicolor	ETS 3692	Ethiopia	unknown	Durra (SORGHUM.ETHIOPIAN.89);Durra (SORGHUM.ETHIOPIAN.1998)	Nandyal (SORGHUM.ETHIOPIAN.1998)
PI457602	Exotic	Sorghum bicolor subsp. bicolor	ETS 4755	Ethiopia	unknown	Kafir-durra (SORGHUM.ETHIOPIAN.2000)	Durra-kafir (SORGHUM.ETHIOPIAN.2000)
PI534118	Coverted	Sorghum bicolor subsp. bicolor	MN 616 (preconverted), SC 2	Ethiopia	unknown	unknown	Durra (SORGHUM.CONVERTED)
PI329287	Exotic	Sorghum bicolor subsp. bicolor	IS 11045	Ethiopia	Market in Dire Dawa, Harrar Province	unknown	unknown
PI452944	Exotic	Sorghum bicolor subsp. bicolor	ETS 2231	Ethiopia	unknown	Durra (SORGHUM.ETHIOPIAN.1998)	Mixed (SORGHUM.ETHIOPIAN.1998)
PI453070	Exotic	Sorghum bicolor subsp. bicolor	ETS 2289	Ethiopia	unknown	Durra (SORGHUM.ETHIOPIAN.1998)	Durra (SORGHUM.ETHIOPIAN.1998)
PI453072	Exotic	Sorghum bicolor subsp. bicolor	ETS 2290	Ethiopia	unknown	Durra (SORGHUM.ETHIOPIAN.1998)	Dochna-durra (SORGHUM.ETHIOPIAN.1998)
PI453074	Exotic	Sorghum bicolor subsp. bicolor	ETS 2290	Ethiopia	unknown	Durra-bicolor (SORGHUM.ETHIOPIAN.2000)	Durra-bicolor (SORGHUM.ETHIOPIAN.2000)
PI453075	Exotic	Sorghum bicolor subsp. bicolor	ETS 2291	Ethiopia	unknown	Kafir-durra (SORGHUM.ETHIOPIAN.1998)	Durra-kafir (SORGHUM.ETHIOPIAN.1998)
PI453144	Exotic	Sorghum bicolor subsp. bicolor	ETS 2327	Ethiopia	unknown	Durra-bicolor (SORGHUM.ETHIOPIAN.1998)	Mixed (SORGHUM.ETHIOPIAN.1998)
PI453936	Exotic	Sorghum bicolor subsp. bicolor	ETS 2739	Ethiopia	unknown	Durra-bicolor (SORGHUM.ETHIOPIAN.2000)	Durra-dochna (SORGHUM.ETHIOPIAN.2000)
PI195042	Exotic	Sorghum bicolor subsp. bicolor	MN 3003	Ethiopia	Market, Gondar	Durra (SORGHUM.MAYAGUEZ.1993);Guinea-kafir (SORGHUM.MAYAGUEZ.1993)	Roxburghii-shallu (SORGHUM.MAYAGUEZ.1993);Durra (SORGHUM.MAYAGUEZ.1993)
PI196047	Exotic	Sorghum bicolor subsp. bicolor	IS 2129	Ethiopia	Dessie	Durra (SORGHUM.STC1995)	Cernuum (SORGHUM.STC1995)
PI196890	Exotic	Sorghum bicolor nothosubsp. drummondii	10085	Ethiopia	Malu farm, 31 miles south of Addis Ababa.	unknown	unknown
PI267583	Exotic	Sorghum bicolor subsp. bicolor	IS 2993	Ethiopia	unknown	unknown	unknown
PI267588	Exotic	Sorghum bicolor subsp. bicolor	Keyala II	Ethiopia	unknown	unknown	unknown
PI267595	Exotic	Sorghum bicolor subsp. bicolor	Dogongof	Ethiopia	unknown	Kafir-caudatum (SORGHUM.MAYAGUEZ.1994)	Durra-kafir (SORGHUM.MAYAGUEZ.1994)
PI267633	Exotic	Sorghum bicolor subsp. bicolor	IS 3046	Ethiopia	unknown	Durra-bicolor (SORGHUM.MAYAGUEZ.1994)	Durra-bicolor (SORGHUM.MAYAGUEZ.1994)
PI273966	Exotic	Sorghum bicolor subsp. bicolor	MN 4575	Ethiopia	Gondar market	unknown	unknown
PI305050	Exotic	Sorghum bicolor subsp. bicolor	R3-84	Ethiopia	unknown	unknown	unknown
PI329386	Exotic	Sorghum bicolor subsp. bicolor	Mashila	Ethiopia	Five km east of Kembolcha, Shoa Province	unknown	unknown
PI329446	Exotic	Sorghum bicolor subsp. bicolor	IS 11203	Ethiopia	South of Asmara, Eritrea Province	unknown	unknown
PI329479	Exotic	Sorghum bicolor subsp. bicolor	373-B	Ethiopia	Southwest of Wendo, Sidamo Province	unknown	unknown
PI329570	Exotic	Sorghum bicolor subsp. bicolor	IS 11321	Ethiopia	West of Agaro, Kaffa Province, seven km off road to Bekele, Goga area near border of Illubabor and Kaffa.	unknown	unknown
PI329744	Exotic	Sorghum bicolor subsp. bicolor	Adar	Ethiopia	Societe Imprese Africane, Baratoolo Farms, Tessenei, Eritrea Province	unknown	unknown
PI330077	Exotic	Sorghum bicolor subsp. bicolor	R-542	Ethiopia	unknown	unknown	unknown
PI330191	Exotic	Sorghum bicolor subsp. bicolor	IS 11911	Ethiopia	Ten km north of Maichew, Tigre Province	unknown	unknown
PI330271	Exotic	Sorghum bicolor nothosubsp. drummondii	IS 11988	Ethiopia	Robi, Shoa Province.	unknown	unknown
PI330275	Exotic	Sorghum hybr.	P-78	Ethiopia	Between Adi Caieh and Digsa, Eirtrea Province	unknown	unknown
PI330295	Exotic	Sorghum spp.	Adar	Ethiopia	Al Khadra, Homara Region	unknown	unknown
PI330297	Exotic	Sorghum spp.	Adar	Ethiopia	Al Khadra, Homara Region	unknown	unknown
PI330821	Exotic	Sorghum bicolor subsp. bicolor	Bisinga	Ethiopia	From Nekempt area	unknown	unknown
PI452661	Exotic	Sorghum bicolor subsp. bicolor	ETS 2093-A	Ethiopia	unknown	Durra-bicolor (SORGHUM.ETHIOPIAN.1998)	Durra-dochna (SORGHUM.ETHIOPIAN.1998)
PI452680	Exotic	Sorghum bicolor subsp. bicolor	ETS 2103	Ethiopia	unknown	unknown	unknown
PI452710	Exotic	Sorghum bicolor subsp. bicolor	ETS 2118	Ethiopia	unknown	Durra (SORGHUM.ETHIOPIAN.2000)	Durra-kafir (SORGHUM.ETHIOPIAN.2000)
PI452727	Exotic	Sorghum bicolor subsp. bicolor	ETS 2126	Ethiopia	unknown	unknown	unknown
PI452728	Exotic	Sorghum bicolor subsp. bicolor	ETS 2128	Ethiopia	unknown	Durra-caudatum (SORGHUM.ETHIOPIAN.1998)	Nigricans-durra (SORGHUM.ETHIOPIAN.1998)
PI452736	Exotic	Sorghum bicolor subsp. bicolor	ETS 2132	Ethiopia	unknown	Durra-bicolor (SORGHUM.ETHIOPIAN.1998)	Durra-dochna (SORGHUM.ETHIOPIAN.1998)
PI452762	Exotic	Sorghum bicolor subsp. bicolor	ETS 2144	Ethiopia	unknown	Durra-bicolor (SORGHUM.ETHIOPIAN.2000)	Subglabrescens (SORGHUM.ETHIOPIAN.2000)
PI452776	Exotic	Sorghum bicolor subsp. bicolor	ETS 2150	Ethiopia	unknown	Durra (SORGHUM.ETHIOPIAN.1998)	Durra (SORGHUM.ETHIOPIAN.1998)
PI452777	Exotic	Sorghum bicolor subsp. bicolor	Mutant 2	Ethiopia	unknown	Caudatum-bicolor (SORGHUM.ETHIOPIAN.2000)	Nigricans-bicolor (SORGHUM.ETHIOPIAN.2000)
PI452798	Exotic	Sorghum bicolor subsp. bicolor	ETS 2158	Ethiopia	unknown	unknown	unknown
PI452803	Exotic	Sorghum bicolor subsp. bicolor	ETS 2163	Ethiopia	unknown	Durra-bicolor (SORGHUM.ETHIOPIAN.2000)	Subglabrescens (SORGHUM.ETHIOPIAN.2000)
PI452847	Exotic	Sorghum bicolor subsp. bicolor	ETS 2184	Ethiopia	unknown	Durra-bicolor (SORGHUM.ETHIOPIAN.2000)	Subglabrescens (SORGHUM.ETHIOPIAN.2000)
PI452903	Exotic	Sorghum bicolor subsp. bicolor	ETS 2209	Ethiopia	unknown	Durra-bicolor (SORGHUM.ETHIOPIAN.1998)	Durra-dochna (SORGHUM.ETHIOPIAN.1998)
PI452908	Exotic	Sorghum bicolor subsp. bicolor	ETS 2211	Ethiopia	unknown	Durra-bicolor (SORGHUM.ETHIOPIAN.2000)	Durra-bicolor (SORGHUM.ETHIOPIAN.2000)
PI452922	Exotic	Sorghum bicolor subsp. bicolor	ETS 2217	Ethiopia	unknown	Caudatum-bicolor (SORGHUM.ETHIOPIAN.1998)	Dochna-collier (SORGHUM.ETHIOPIAN.1998)
PI452969	Exotic	Sorghum bicolor subsp. bicolor	ETS 2242	Ethiopia	unknown	Durra-bicolor (SORGHUM.ETHIOPIAN.2000)	Mixed (SORGHUM.ETHIOPIAN.2000)
PI453010	Exotic	Sorghum bicolor subsp. bicolor	ETS 2260-A	Ethiopia	unknown	Guinea-durra (SORGHUM.ETHIOPIAN.2000)	Durra-roxburghii (SORGHUM.ETHIOPIAN.2000)
PI453031	Exotic	Sorghum bicolor subsp. bicolor	ETS 2271	Ethiopia	unknown	Durra-bicolor (SORGHUM.ETHIOPIAN.1998)	Durra-dochna (SORGHUM.ETHIOPIAN.1998)
PI453046	Exotic	Sorghum bicolor subsp. bicolor	ETS 2277	Ethiopia	unknown	Mixed (SORGHUM.ETHIOPIAN.1998)	Mixed (SORGHUM.ETHIOPIAN.1998)
PI453177	Exotic	Sorghum bicolor subsp. bicolor	ETS 2341	Ethiopia	unknown	Durra-bicolor (SORGHUM.ETHIOPIAN.1998)	Durra-bicolor (SORGHUM.ETHIOPIAN.1998)
PI453186	Exotic	Sorghum bicolor subsp. bicolor	ETS 2343	Ethiopia	unknown	unknown	unknown
PI453187	Exotic	Sorghum bicolor subsp. bicolor	ETS 2343	Ethiopia	unknown	Mixed (SORGHUM.ETHIOPIAN.2000)	Mixed (SORGHUM.ETHIOPIAN.2000)
PI453196	Exotic	Sorghum bicolor subsp. bicolor	ETS 2346	Ethiopia	unknown	Mixed (SORGHUM.ETHIOPIAN.2000)	Mixed (SORGHUM.ETHIOPIAN.2000)
PI453251	Exotic	Sorghum bicolor subsp. bicolor	ETS 2373-A	Ethiopia	unknown	Durra-bicolor (SORGHUM.ETHIOPIAN.2000)	Subglabrescens (SORGHUM.ETHIOPIAN.2000)
PI453275	Exotic	Sorghum bicolor subsp. bicolor	ETS 2386	Ethiopia	unknown	Durra-bicolor (SORGHUM.ETHIOPIAN.2000)	Mixed (SORGHUM.ETHIOPIAN.2000)
PI453309	Exotic	Sorghum bicolor subsp. bicolor	ETS 2399	Ethiopia	unknown	Durra-bicolor (SORGHUM.ETHIOPIAN.1998)	Durra-dochna (SORGHUM.ETHIOPIAN.1998)
PI453320	Exotic	Sorghum bicolor subsp. bicolor	ETS 2407	Ethiopia	unknown	Mixed (SORGHUM.ETHIOPIAN.1998)	Mixed (SORGHUM.ETHIOPIAN.1998)
PI453494	Exotic	Sorghum bicolor subsp. bicolor	ETS 2496	Ethiopia	unknown	Durra (SORGHUM.ETHIOPIAN.1998)	Mixed (SORGHUM.ETHIOPIAN.1998)
PI453587	Exotic	Sorghum bicolor subsp. bicolor	ETS 2557	Ethiopia	unknown	Durra-bicolor (SORGHUM.ETHIOPIAN.1998)	Durra-bicolor (SORGHUM.ETHIOPIAN.1998)
PI453604	Exotic	Sorghum bicolor subsp. bicolor	ETS 2566	Ethiopia	unknown	Durra (SORGHUM.ETHIOPIAN.1998)	Durra (SORGHUM.ETHIOPIAN.1998)
PI453635	Exotic	Sorghum bicolor subsp. bicolor	ETS 2582	Ethiopia	unknown	Kafir-durra (SORGHUM.ETHIOPIAN.1998)	Durra-kafir (SORGHUM.ETHIOPIAN.1998)
PI453641	Exotic	Sorghum bicolor subsp. bicolor	ETS 2583	Ethiopia	unknown	Durra (SORGHUM.ETHIOPIAN.2000)	Durra-kafir (SORGHUM.ETHIOPIAN.2000)
PI453648	Exotic	Sorghum bicolor subsp. bicolor	ETS 2587	Ethiopia	unknown	Mixed (SORGHUM.ETHIOPIAN.2000)	Mixed (SORGHUM.ETHIOPIAN.2000)
PI453670	Exotic	Sorghum bicolor subsp. bicolor	ETS 2598	Ethiopia	unknown	Durra (SORGHUM.ETHIOPIAN.1998)	Durra (SORGHUM.ETHIOPIAN.1998)
PI453680	Exotic	Sorghum bicolor subsp. bicolor	ETS 2604	Ethiopia	unknown	Durra-bicolor (SORGHUM.ETHIOPIAN.1998)	Durra-bicolor (SORGHUM.ETHIOPIAN.1998)
PI453715	Exotic	Sorghum bicolor subsp. bicolor	ETS 2622	Ethiopia	unknown	Caudatum (SORGHUM.ETHIOPIAN.1998)	Nigricans (SORGHUM.ETHIOPIAN.1998)
PI453727	Exotic	Sorghum bicolor subsp. bicolor	ETS 2626	Ethiopia	unknown	Mixed (SORGHUM.ETHIOPIAN.2000)	Mixed (SORGHUM.ETHIOPIAN.2000)
PI453744	Exotic	Sorghum bicolor subsp. bicolor	ETS 2635	Ethiopia	unknown	Mixed (SORGHUM.ETHIOPIAN.2000)	Mixed (SORGHUM.ETHIOPIAN.2000)
PI453749	Exotic	Sorghum bicolor subsp. bicolor	ETS 2638	Ethiopia	unknown	Caudatum-bicolor (SORGHUM.ETHIOPIAN.2000)	Mixed (SORGHUM.ETHIOPIAN.2000)
PI453780	Exotic	Sorghum bicolor subsp. bicolor	ETS 2653	Ethiopia	unknown	Durra-bicolor (SORGHUM.ETHIOPIAN.1998)	Durra-dochna (SORGHUM.ETHIOPIAN.1998)
PI453781	Exotic	Sorghum bicolor subsp. bicolor	ETS 2654	Ethiopia	unknown	Mixed (SORGHUM.ETHIOPIAN.1998)	Mixed (SORGHUM.ETHIOPIAN.1998)
PI453845	Exotic	Sorghum bicolor subsp. bicolor	ETS 2690	Ethiopia	unknown	Mixed (SORGHUM.ETHIOPIAN.1998)	Mixed (SORGHUM.ETHIOPIAN.1998)
PI453847	Exotic	Sorghum bicolor subsp. bicolor	ETS 2692	Ethiopia	unknown	Mixed (SORGHUM.ETHIOPIAN.2000)	Mixed (SORGHUM.ETHIOPIAN.2000)
PI453884	Exotic	Sorghum bicolor subsp. bicolor	ETS 2711	Ethiopia	unknown	Mixed (SORGHUM.ETHIOPIAN.1998)	Mixed (SORGHUM.ETHIOPIAN.1998)
PI453890	Exotic	Sorghum bicolor subsp. bicolor	ETS 2715	Ethiopia	unknown	Durra-bicolor (SORGHUM.ETHIOPIAN.1998)	S. almum (SORGHUM.ETHIOPIAN.1998)
PI453919	Exotic	Sorghum bicolor subsp. bicolor	ETS 2730	Ethiopia	unknown	Caudatum (SORGHUM.ETHIOPIAN.1998)	Nigricans (SORGHUM.ETHIOPIAN.1998)
PI453938	Exotic	Sorghum bicolor subsp. bicolor	ETS 2741	Ethiopia	unknown	unknown	unknown
PI453967	Exotic	Sorghum bicolor subsp. bicolor	ETS 2755	Ethiopia	unknown	Durra-bicolor (SORGHUM.ETHIOPIAN.1998)	Durra-dochna (SORGHUM.ETHIOPIAN.1998)
PI454058	Exotic	Sorghum bicolor subsp. bicolor	ETS 2805	Ethiopia	unknown	Durra-bicolor (SORGHUM.ETHIOPIAN.2000)	Durra-dochna (SORGHUM.ETHIOPIAN.2000)
PI454067	Exotic	Sorghum bicolor subsp. bicolor	ETS 2809	Ethiopia	unknown	Durra-caudatum (SORGHUM.ETHIOPIAN.1998)	Nigricans-durra (SORGHUM.ETHIOPIAN.1998)
PI454148	Exotic	Sorghum bicolor subsp. bicolor	ETS 2845	Ethiopia	unknown	Kafir-durra (SORGHUM.ETHIOPIAN.2000)	Durra-kafir (SORGHUM.ETHIOPIAN.2000)
PI454153	Exotic	Sorghum bicolor subsp. bicolor	ETS 2848	Ethiopia	unknown	unknown	unknown
PI454154	Exotic	Sorghum bicolor subsp. bicolor	ETS 2848	Ethiopia	unknown	Guinea-durra (SORGHUM.ETHIOPIAN.2000)	Durra-roxburghii (SORGHUM.ETHIOPIAN.2000)
PI454221	Exotic	Sorghum bicolor subsp. bicolor	ETS 2894	Ethiopia	unknown	Mixed (SORGHUM.ETHIOPIAN.2000)	Mixed (SORGHUM.ETHIOPIAN.2000)
PI454234	Exotic	Sorghum bicolor subsp. bicolor	ETS 2902	Ethiopia	unknown	Durra (SORGHUM.ETHIOPIAN.1998)	Nandyal (SORGHUM.ETHIOPIAN.1998)
PI454246	Exotic	Sorghum bicolor subsp. bicolor	ETS 2915	Ethiopia	unknown	Durra (SORGHUM.ETHIOPIAN.1998)	Nandyal (SORGHUM.ETHIOPIAN.1998)
PI454254	Exotic	Sorghum bicolor subsp. bicolor	ETS 2923	Ethiopia	unknown	Durra-bicolor (SORGHUM.ETHIOPIAN.1998)	Durra-bicolor (SORGHUM.ETHIOPIAN.1998)
PI454296	Exotic	Sorghum bicolor subsp. bicolor	ETS 2944	Ethiopia	unknown	Durra-bicolor (SORGHUM.ETHIOPIAN.2000)	Subglabrescens (SORGHUM.ETHIOPIAN.2000)
PI454323	Exotic	Sorghum bicolor subsp. bicolor	ETS 2960	Ethiopia	unknown	Mixed (SORGHUM.ETHIOPIAN.2000)	Mixed (SORGHUM.ETHIOPIAN.2000)
PI454443	Exotic	Sorghum bicolor subsp. bicolor	ETS 3026	Ethiopia	unknown	Durra-bicolor (SORGHUM.ETHIOPIAN.1998)	Durra-dochna (SORGHUM.ETHIOPIAN.1998)
PI454516	Exotic	Sorghum bicolor subsp. bicolor	ETS 3089-B	Ethiopia	unknown	Bicolor (SORGHUM.ETHIOPIAN.1998)	Nervosum-broomcorn (SORGHUM.ETHIOPIAN.1998)
PI454519	Exotic	Sorghum bicolor subsp. bicolor	ETS 3091	Ethiopia	unknown	Durra (SORGHUM.ETHIOPIAN.1998)	Durra (SORGHUM.ETHIOPIAN.1998)
PI454572	Exotic	Sorghum bicolor subsp. bicolor	ETS 3126-B	Ethiopia	unknown	Guinea-caudatum (SORGHUM.ETHIOPIAN.1998)	Caudatum-guineense (SORGHUM.ETHIOPIAN.1998)
PI454609	Exotic	Sorghum bicolor subsp. bicolor	ETS 3143	Ethiopia	unknown	Durra (SORGHUM.ETHIOPIAN.2000)	Cernuum (SORGHUM.ETHIOPIAN.2000)
PI454716	Exotic	Sorghum bicolor subsp. bicolor	ETS 3198	Ethiopia	unknown	Durra (SORGHUM.ETHIOPIAN.1998)	Durra (SORGHUM.ETHIOPIAN.1998)
PI454873	Exotic	Sorghum bicolor subsp. bicolor	ETS 3278	Ethiopia	unknown	Durra-bicolor (SORGHUM.ETHIOPIAN.1998)	Durra-dochna (SORGHUM.ETHIOPIAN.1998)
PI454881	Exotic	Sorghum bicolor subsp. bicolor	ETS 3281	Ethiopia	unknown	Durra-bicolor (SORGHUM.ETHIOPIAN.2000)	Durra-bicolor (SORGHUM.ETHIOPIAN.2000)
PI454936	Exotic	Sorghum bicolor subsp. bicolor	ETS 3312	Ethiopia	unknown	unknown	unknown
PI454941	Exotic	Sorghum bicolor subsp. bicolor	ETS 3314	Ethiopia	unknown	Kafir-bicolor (SORGHUM.ETHIOPIAN.2000)	Caffrorum-bicolor (SORGHUM.ETHIOPIAN.2000)
PI454981	Exotic	Sorghum bicolor subsp. bicolor	ETS 3333	Ethiopia	unknown	Guinea-bicolor (SORGHUM.ETHIOPIAN.2000)	Dochna-roxburghii (SORGHUM.ETHIOPIAN.2000)
PI454987	Exotic	Sorghum bicolor subsp. bicolor	ETS 3336	Ethiopia	unknown	Kafir-bicolor (SORGHUM.ETHIOPIAN.1998)	Caffrorum-bicolor (SORGHUM.ETHIOPIAN.1998)
PI454998	Exotic	Sorghum bicolor subsp. bicolor	ETS 3343	Ethiopia	unknown	Guinea-durra (SORGHUM.ETHIOPIAN.2000)	Durra-roxburghii (SORGHUM.ETHIOPIAN.2000)
PI455017	Exotic	Sorghum bicolor subsp. bicolor	ETS 3351	Ethiopia	unknown	Durra-bicolor (SORGHUM.ETHIOPIAN.1998)	Durra-dochna (SORGHUM.ETHIOPIAN.1998)
PI455036	Exotic	Sorghum bicolor subsp. bicolor	ETS 3361	Ethiopia	unknown	Durra-bicolor (SORGHUM.ETHIOPIAN.1998)	Durra-dochna (SORGHUM.ETHIOPIAN.1998)
PI455038	Exotic	Sorghum bicolor subsp. bicolor	ETS 3362	Ethiopia	unknown	Kafir (SORGHUM.ETHIOPIAN.89);Guinea-durra (SORGHUM.ETHIOPIAN.2000)	Durra-roxburghii (SORGHUM.ETHIOPIAN.2000)
PI455140	Exotic	Sorghum bicolor subsp. bicolor	ETS 3413	Ethiopia	unknown	Mixed (SORGHUM.ETHIOPIAN.2000)	Mixed (SORGHUM.ETHIOPIAN.2000)
PI455182	Exotic	Sorghum bicolor subsp. bicolor	ETS 3435	Ethiopia	unknown	Durra-bicolor (SORGHUM.ETHIOPIAN.1998)	Durra-dochna (SORGHUM.ETHIOPIAN.1998)
PI455213	Exotic	Sorghum bicolor subsp. bicolor	ETS 3452	Ethiopia	unknown	Durra-bicolor (SORGHUM.ETHIOPIAN.1998)	Durra-dochna (SORGHUM.ETHIOPIAN.1998)
PI455288	Exotic	Sorghum bicolor subsp. bicolor	ETS 3489	Ethiopia	unknown	Durra-bicolor (SORGHUM.ETHIOPIAN.1998)	Durra-dochna (SORGHUM.ETHIOPIAN.1998)
PI455295	Exotic	Sorghum bicolor subsp. bicolor	ETS 3492-A	Ethiopia	unknown	Durra-bicolor (SORGHUM.ETHIOPIAN.1998)	Durra-bicolor (SORGHUM.ETHIOPIAN.1998)
PI455312	Exotic	Sorghum bicolor subsp. bicolor	ETS 3499	Ethiopia	unknown	Kafir (SORGHUM.ETHIOPIAN.89);Durra (SORGHUM.ETHIOPIAN.1998)	Durra (SORGHUM.ETHIOPIAN.1998)
PI455351	Exotic	Sorghum bicolor subsp. bicolor	ETS 3522	Ethiopia	unknown	Durra-bicolor (SORGHUM.ETHIOPIAN.1998)	Durra-dochna (SORGHUM.ETHIOPIAN.1998)
PI455365	Exotic	Sorghum bicolor subsp. bicolor	ETS 3530	Ethiopia	unknown	Durra-bicolor (SORGHUM.ETHIOPIAN.2000)	Durra-dochna (SORGHUM.ETHIOPIAN.2000)
PI455391	Exotic	Sorghum bicolor subsp. bicolor	ETS 3550-B	Ethiopia	unknown	unknown	unknown
PI455484	Exotic	Sorghum bicolor subsp. bicolor	ETS 3597	Ethiopia	unknown	Guinea-durra (SORGHUM.ETHIOPIAN.2000)	Durra-roxburghii (SORGHUM.ETHIOPIAN.2000)
PI455530	Exotic	Sorghum bicolor subsp. bicolor	ETS 3625	Ethiopia	unknown	Caudatum-bicolor (SORGHUM.ETHIOPIAN.1998)	Nigricans-bicolor (SORGHUM.ETHIOPIAN.1998)
PI455532	Exotic	Sorghum bicolor subsp. bicolor	ETS 3626	Ethiopia	unknown	Mixed (SORGHUM.ETHIOPIAN.2000)	Mixed (SORGHUM.ETHIOPIAN.2000)
PI455538	Exotic	Sorghum bicolor subsp. bicolor	ETS 3632	Ethiopia	unknown	Guinea-durra (SORGHUM.ETHIOPIAN.1998)	Durra-roxburghii (SORGHUM.ETHIOPIAN.1998)
PI455545	Exotic	Sorghum bicolor subsp. bicolor	ETS 3636	Ethiopia	unknown	Bicolor (SORGHUM.ETHIOPIAN.2000)	Nervosum (SORGHUM.ETHIOPIAN.2000)
PI455549	Exotic	Sorghum bicolor subsp. bicolor	ETS 3638	Ethiopia	unknown	Guinea (SORGHUM.ETHIOPIAN.2000)	Roxburghii (SORGHUM.ETHIOPIAN.2000)
PI455558	Exotic	Sorghum bicolor subsp. bicolor	ETS 3646	Ethiopia	unknown	Mixed (SORGHUM.ETHIOPIAN.2000)	Mixed (SORGHUM.ETHIOPIAN.2000)
PI455585	Exotic	Sorghum bicolor subsp. bicolor	ETS 3674	Ethiopia	unknown	Durra (SORGHUM.ETHIOPIAN.1998)	Durra (SORGHUM.ETHIOPIAN.1998)
PI455606	Exotic	Sorghum bicolor subsp. bicolor	ETS 3692	Ethiopia	unknown	Durra (SORGHUM.ETHIOPIAN.89);Durra (SORGHUM.ETHIOPIAN.1998)	Nandyal (SORGHUM.ETHIOPIAN.1998)
PI455698	Exotic	Sorghum bicolor subsp. bicolor	ETS 3748	Ethiopia	unknown	Mixed (SORGHUM.ETHIOPIAN.2000)	Mixed (SORGHUM.ETHIOPIAN.2000)
PI455746	Exotic	Sorghum bicolor subsp. bicolor	ETS 3777	Ethiopia	unknown	Durra (SORGHUM.ETHIOPIAN.2000)	Subglabrescens-milo (SORGHUM.ETHIOPIAN.2000)
PI455751	Exotic	Sorghum bicolor subsp. bicolor	ETS 3778	Ethiopia	unknown	Durra-bicolor (SORGHUM.ETHIOPIAN.1998)	Durra-dochna (SORGHUM.ETHIOPIAN.1998)
PI455787	Exotic	Sorghum bicolor subsp. bicolor	ETS 3791	Ethiopia	unknown	Durra-bicolor (SORGHUM.ETHIOPIAN.1998)	Durra-dochna (SORGHUM.ETHIOPIAN.1998)
PI455791	Exotic	Sorghum bicolor subsp. bicolor	ETS 3793	Ethiopia	unknown	Durra (SORGHUM.ETHIOPIAN.1998)	Durra (SORGHUM.ETHIOPIAN.1998)
PI455806	Exotic	Sorghum bicolor subsp. bicolor	ETS 3801	Ethiopia	unknown	Durra-bicolor (SORGHUM.ETHIOPIAN.1998)	Durra-bicolor (SORGHUM.ETHIOPIAN.1998)
PI455811	Exotic	Sorghum bicolor subsp. bicolor	ETS 3803	Ethiopia	unknown	Durra (SORGHUM.ETHIOPIAN.1998)	Mixed (SORGHUM.ETHIOPIAN.1998)
PI455830	Exotic	Sorghum bicolor subsp. bicolor	ETS 3814	Ethiopia	unknown	Kafir-durra (SORGHUM.ETHIOPIAN.1998)	Durra-kafir (SORGHUM.ETHIOPIAN.1998)
PI455881	Exotic	Sorghum bicolor subsp. bicolor	ETS 3835-B	Ethiopia	unknown	Durra-bicolor (SORGHUM.ETHIOPIAN.1998)	Durra-dochna (SORGHUM.ETHIOPIAN.1998)
PI455892	Exotic	Sorghum bicolor subsp. bicolor	ETS 3842	Ethiopia	unknown	Durra-caudatum (SORGHUM.ETHIOPIAN.1998)	Nigricans-durra (SORGHUM.ETHIOPIAN.1998)
PI455901	Exotic	Sorghum bicolor subsp. bicolor	ETS 3845	Ethiopia	unknown	Durra-bicolor (SORGHUM.ETHIOPIAN.1998)	Durra-dochna (SORGHUM.ETHIOPIAN.1998)
PI455930	Exotic	Sorghum bicolor subsp. bicolor	ETS 3857	Ethiopia	unknown	Kafir-durra (SORGHUM.ETHIOPIAN.1998)	Durra-kafir (SORGHUM.ETHIOPIAN.1998)
PI455947	Exotic	Sorghum bicolor subsp. bicolor	ETS 3865	Ethiopia	unknown	Guinea-durra (SORGHUM.ETHIOPIAN.2000)	Durra-roxburghii (SORGHUM.ETHIOPIAN.2000)
PI455954	Exotic	Sorghum bicolor subsp. bicolor	ETS 3867	Ethiopia	unknown	Durra-bicolor (SORGHUM.ETHIOPIAN.1998)	Durra-dochna (SORGHUM.ETHIOPIAN.1998)
PI455976	Exotic	Sorghum bicolor subsp. bicolor	ETS 3878	Ethiopia	unknown	Durra (SORGHUM.ETHIOPIAN.1998)	Nandyal (SORGHUM.ETHIOPIAN.1998)
PI455987	Exotic	Sorghum bicolor subsp. bicolor	ETS 3883	Ethiopia	unknown	Durra-bicolor (SORGHUM.ETHIOPIAN.1998)	Durra-dochna (SORGHUM.ETHIOPIAN.1998)
PI456024	Exotic	Sorghum bicolor subsp. bicolor	ETS 3900	Ethiopia	unknown	Durra (SORGHUM.ETHIOPIAN.2000)	Durra-kafir (SORGHUM.ETHIOPIAN.2000)
PI456037	Exotic	Sorghum bicolor subsp. bicolor	ETS 3906	Ethiopia	unknown	Kafir-durra (SORGHUM.ETHIOPIAN.1998)	Durra-kafir (SORGHUM.ETHIOPIAN.1998)
PI456056	Exotic	Sorghum bicolor subsp. bicolor	ETS 3916	Ethiopia	unknown	Durra-bicolor (SORGHUM.ETHIOPIAN.2000)	Durra-bicolor (SORGHUM.ETHIOPIAN.2000)
PI456094	Exotic	Sorghum bicolor subsp. bicolor	ETS 3935	Ethiopia	unknown	Mixed (SORGHUM.ETHIOPIAN.2000)	Mixed (SORGHUM.ETHIOPIAN.2000)
PI456113	Exotic	Sorghum bicolor subsp. bicolor	ETS 3944	Ethiopia	unknown	Durra-bicolor (SORGHUM.ETHIOPIAN.1998)	Durra-dochna (SORGHUM.ETHIOPIAN.1998)
PI456157	Exotic	Sorghum bicolor subsp. bicolor	ETS 3968	Ethiopia	unknown	Guinea-durra (SORGHUM.ETHIOPIAN.1998)	Durra-roxburghii (SORGHUM.ETHIOPIAN.1998)
PI456254	Exotic	Sorghum bicolor subsp. bicolor	ETS 4024	Ethiopia	unknown	Bicolor (SORGHUM.ETHIOPIAN.1998)	Dochna (SORGHUM.ETHIOPIAN.1998)
PI456272	Exotic	Sorghum bicolor subsp. bicolor	ETS 4033	Ethiopia	unknown	Durra (SORGHUM.ETHIOPIAN.1998)	Cernuum (SORGHUM.ETHIOPIAN.1998)
PI456293	Exotic	Sorghum bicolor subsp. bicolor	ETS 4044	Ethiopia	unknown	Durra-bicolor (SORGHUM.ETHIOPIAN.1998)	Durra-dochna (SORGHUM.ETHIOPIAN.1998)
PI456304	Exotic	Sorghum bicolor subsp. bicolor	ETS 4049	Ethiopia	unknown	unknown	unknown
PI456342	Exotic	Sorghum bicolor subsp. bicolor	ETS 4070	Ethiopia	unknown	Durra-bicolor (SORGHUM.ETHIOPIAN.1998)	Durra-bicolor (SORGHUM.ETHIOPIAN.1998)
PI456354	Exotic	Sorghum bicolor subsp. bicolor	ETS 4076	Ethiopia	unknown	Guinea-durra (SORGHUM.ETHIOPIAN.1998)	Durra-membranaceum (SORGHUM.ETHIOPIAN.1998)
PI456357	Exotic	Sorghum bicolor subsp. bicolor	ETS 4078	Ethiopia	unknown	Durra (SORGHUM.ETHIOPIAN.1998)	Cernuum (SORGHUM.ETHIOPIAN.1998)
PI456359	Exotic	Sorghum bicolor subsp. bicolor	ETS 4079	Ethiopia	unknown	Durra-caudatum (SORGHUM.ETHIOPIAN.1998)	Nigricans-durra (SORGHUM.ETHIOPIAN.1998)
PI456478	Exotic	Sorghum bicolor subsp. bicolor	ETS 4153	Ethiopia	unknown	Durra (SORGHUM.ETHIOPIAN.2000)	Durra-kafir (SORGHUM.ETHIOPIAN.2000)
PI456581	Exotic	Sorghum bicolor subsp. bicolor	ETS 4226	Ethiopia	unknown	Durra (SORGHUM.ETHIOPIAN.2000)	Durra (SORGHUM.ETHIOPIAN.2000)
PI456610	Exotic	Sorghum bicolor subsp. bicolor	ETS 4240	Ethiopia	unknown	Durra-bicolor (SORGHUM.ETHIOPIAN.2000)	Subglabrescens (SORGHUM.ETHIOPIAN.2000)
PI456623	Exotic	Sorghum bicolor subsp. bicolor	ETS 4248	Ethiopia	unknown	Durra (SORGHUM.ETHIOPIAN.2000)	Durra-kafir (SORGHUM.ETHIOPIAN.2000)
PI456632	Exotic	Sorghum bicolor subsp. bicolor	ETS 4255	Ethiopia	unknown	Durra (SORGHUM.ETHIOPIAN.2000)	Subglabrescens-milo (SORGHUM.ETHIOPIAN.2000)
PI456687	Exotic	Sorghum bicolor subsp. bicolor	ETS 4285-A	Ethiopia	unknown	Durra (SORGHUM.ETHIOPIAN.2000)	Durra-kafir (SORGHUM.ETHIOPIAN.2000)
PI456696	Exotic	Sorghum bicolor subsp. bicolor	ETS 4289	Ethiopia	unknown	Durra (SORGHUM.ETHIOPIAN.2000)	Subglabrescens-milo (SORGHUM.ETHIOPIAN.2000)
PI456767	Exotic	Sorghum bicolor subsp. bicolor	ETS 4324	Ethiopia	unknown	Durra (SORGHUM.ETHIOPIAN.2000)	Subglabrescens-milo (SORGHUM.ETHIOPIAN.2000)
PI456793	Exotic	Sorghum bicolor subsp. bicolor	ETS 4336	Ethiopia	unknown	Guinea-durra (SORGHUM.ETHIOPIAN.2000)	Durra-roxburghii (SORGHUM.ETHIOPIAN.2000)
PI456864	Exotic	Sorghum bicolor subsp. bicolor	ETS 4370	Ethiopia	unknown	Kafir-durra (SORGHUM.ETHIOPIAN.2000)	Durra-kafir (SORGHUM.ETHIOPIAN.2000)
PI456865	Exotic	Sorghum bicolor subsp. bicolor	ETS 4372	Ethiopia	unknown	Mixed (SORGHUM.ETHIOPIAN.2000)	Mixed (SORGHUM.ETHIOPIAN.2000)
PI456943	Exotic	Sorghum bicolor subsp. bicolor	ETS 4415	Ethiopia	unknown	Kafir-durra (SORGHUM.ETHIOPIAN.2000)	Durra-kafir (SORGHUM.ETHIOPIAN.2000)
PI457194	Exotic	Sorghum bicolor subsp. bicolor	ETS 4554	Ethiopia	unknown	Caudatum-bicolor (SORGHUM.ETHIOPIAN.2000)	Dochna-nigricans (SORGHUM.ETHIOPIAN.2000)
PI457234	Exotic	Sorghum bicolor subsp. bicolor	ETS 4576	Ethiopia	unknown	Guinea-kafir (SORGHUM.ETHIOPIAN.2000)	Roxburghii-shallu (SORGHUM.ETHIOPIAN.2000)
PI457254	Exotic	Sorghum bicolor subsp. bicolor	ETS 4587	Ethiopia	unknown	Guinea-kafir (SORGHUM.ETHIOPIAN.2000)	Roxburghii-shallu (SORGHUM.ETHIOPIAN.2000)
PI457348	Exotic	Sorghum bicolor subsp. bicolor	ETS 4631	Ethiopia	unknown	Guinea-durra (SORGHUM.ETHIOPIAN.2000)	Durra-roxburghii (SORGHUM.ETHIOPIAN.2000)
PI457383	Exotic	Sorghum bicolor subsp. bicolor	ETS 4647	Ethiopia	unknown	Durra-bicolor (SORGHUM.ETHIOPIAN.2000)	Durra-dochna (SORGHUM.ETHIOPIAN.2000)
PI457398	Exotic	Sorghum bicolor subsp. bicolor	ETS 4654	Ethiopia	unknown	Durra-bicolor (SORGHUM.ETHIOPIAN.2000)	Durra-dochna (SORGHUM.ETHIOPIAN.2000)
PI457473	Exotic	Sorghum bicolor subsp. bicolor	ETS 4688	Ethiopia	unknown	Durra-caudatum (SORGHUM.ETHIOPIAN.2000)	Nigricans-durra (SORGHUM.ETHIOPIAN.2000)
PI457476	Exotic	Sorghum bicolor subsp. bicolor	ETS 4690	Ethiopia	unknown	Durra-bicolor (SORGHUM.ETHIOPIAN.2000)	Durra-dochna (SORGHUM.ETHIOPIAN.2000)
PI457561	Exotic	Sorghum bicolor subsp. bicolor	ETS 4736-A	Ethiopia	unknown	Durra (SORGHUM.ETHIOPIAN.2000)	Durra (SORGHUM.ETHIOPIAN.2000)
PI457563	Exotic	Sorghum bicolor subsp. bicolor	ETS 4736-B	Ethiopia	unknown	Durra (SORGHUM.ETHIOPIAN.2000)	Durra (SORGHUM.ETHIOPIAN.2000)
PI457799	Exotic	Sorghum bicolor subsp. bicolor	ETS 4878	Ethiopia	unknown	Durra (SORGHUM.ETHIOPIAN.2000)	Mixed (SORGHUM.ETHIOPIAN.2000)
PI457862	Exotic	Sorghum bicolor subsp. bicolor	ETS 4916	Ethiopia	unknown	Guinea-bicolor (SORGHUM.ETHIOPIAN.2000)	Dochna-roxburghii (SORGHUM.ETHIOPIAN.2000)
PI533907	Coverted	Sorghum bicolor subsp. bicolor	No. 68 Megalie, SC 36	Ethiopia	unknown	unknown	Durra (SORGHUM.CONVERTED)
PI533918	Coverted	Sorghum bicolor subsp. bicolor	No. 9 Gambela, SC 112	Ethiopia	unknown	unknown	Zearazera
PI534126	Coverted	Sorghum bicolor subsp. bicolor	No. 36 Zangada, Tinkush, Abelti Ethiopia, SC 20	Ethiopia	unknown	Bicolor (SORGHUM.CONVERTED)	Dochna-honey (SORGHUM.CONVERTED)
PI534131	Coverted	Sorghum bicolor subsp. bicolor	No. 78 Geletie, Djib Waku Ethiopia, SC 30	Ethiopia	unknown	unknown	Durra-bicolor (SORGHUM.CONVERTED)
PI534151	Coverted	Sorghum bicolor subsp. bicolor	R1, 25, SC 139	Ethiopia	unknown	Durra-bicolor (SORGHUM.CONVERTED)	Durra-dochna (SORGHUM.CONVERTED)
PI534155	Coverted	Sorghum bicolor subsp. bicolor	R3, 80, SC 155	Ethiopia	unknown	Durra-bicolor (SORGHUM.CONVERTED)	Durra-dochna (SORGHUM.CONVERTED)
PI534156	Coverted	Sorghum bicolor subsp. bicolor	R3, 83, SC 158	Ethiopia	unknown	unknown	Durra (SORGHUM.CONVERTED)
PI576431	Coverted	Sorghum bicolor subsp. bicolor	IS 12631C, SC 140	Ethiopia	unknown	unknown	unknown

## Sheet: Table S2
Table S2 - Coancestry coefficient matrix of 374 Ethiopian sorghum accessions from NPGS germplasm collection
ID	K1	K2	K3	K4	K5	K6	K7	K8	K9	K10	K11	Subpopulation
PI196054	0.623693	0.017859	1e-05	0.145749	0.012115	1e-05	1e-05	0.200524	1e-05	1e-05	1e-05	1
PI197462	0.802166	0.197744	1e-05	1e-05	1e-05	1e-05	1e-05	1e-05	1e-05	1e-05	1e-05	1
PI260273	0.642607	1e-05	0.004956	0.220064	1e-05	1e-05	0.006389	0.125925	1e-05	1e-05	1e-05	1
PI267623	0.9999	1e-05	1e-05	1e-05	1e-05	1e-05	1e-05	1e-05	1e-05	1e-05	1e-05	1
PI267635	0.9999	1e-05	1e-05	1e-05	1e-05	1e-05	1e-05	1e-05	1e-05	1e-05	1e-05	1
PI273969	0.9999	1e-05	1e-05	1e-05	1e-05	1e-05	1e-05	1e-05	1e-05	1e-05	1e-05	1
PI305022	0.999898	1e-05	1e-05	1e-05	1e-05	1e-05	1e-05	1e-05	1e-05	1.2e-05	1e-05	1
PI454226	0.602974	1e-05	0.396936	1e-05	1e-05	1e-05	1e-05	1e-05	1e-05	1e-05	1e-05	1
PI457867	0.916351	1e-05	1e-05	1e-05	1e-05	1e-05	1e-05	0.083559	1e-05	1e-05	1e-05	1
PI563092	0.9999	1e-05	1e-05	1e-05	1e-05	1e-05	1e-05	1e-05	1e-05	1e-05	1e-05	1
PI533939	0.639273	0.291099	1e-05	1e-05	0.069547	1e-05	1.1e-05	1e-05	1e-05	1e-05	1e-05	1
PI257603	1e-05	0.9999	1e-05	1e-05	1e-05	1e-05	1e-05	1e-05	1e-05	1e-05	1e-05	2
PI276843	0.341717	0.658193	1e-05	1e-05	1e-05	1e-05	1e-05	1e-05	1e-05	1e-05	1e-05	2
PI305044	0.070302	0.602661	1e-05	0.272338	0.02455	1e-05	1e-05	0.017298	1e-05	1e-05	0.0128	2
PI318909	1e-05	0.999899	1e-05	1e-05	1e-05	1e-05	1e-05	1.1e-05	1e-05	1e-05	1e-05	2
PI329434	1e-05	0.999895	1e-05	1.5e-05	1e-05	1e-05	1e-05	1e-05	1e-05	1e-05	1e-05	2
PI329785	1e-05	0.638711	1e-05	0.361199	1e-05	1e-05	1e-05	1e-05	1e-05	1e-05	1e-05	2
PI329799	1e-05	0.9999	1e-05	1e-05	1e-05	1e-05	1e-05	1e-05	1e-05	1e-05	1e-05	2
PI330871	1e-05	0.999891	1e-05	1.9e-05	1e-05	1e-05	1e-05	1e-05	1e-05	1e-05	1e-05	2
PI330911	0.052489	0.72658	1e-05	0.220851	1e-05	1e-05	1e-05	1e-05	1e-05	1e-05	1e-05	2
PI452678	1e-05	0.999896	1e-05	1e-05	1e-05	1.4e-05	1e-05	1e-05	1e-05	1e-05	1e-05	2
PI452681	1e-05	0.957903	1e-05	1e-05	1e-05	1e-05	0.006584	0.025151	0.010291	1e-05	1e-05	2
PI454484	1.7e-05	0.999893	1e-05	1e-05	1e-05	1e-05	1e-05	1e-05	1e-05	1e-05	1e-05	2
PI454571	1e-05	0.863944	1e-05	1e-05	1e-05	0.071577	0.002852	1e-05	1e-05	0.061557	1e-05	2
PI455144	1e-05	0.684613	1e-05	0.047329	1e-05	0.17104	1e-05	1e-05	0.096937	2e-05	1e-05	2
PI456877	1e-05	0.909402	1e-05	1e-05	1e-05	0.090508	1e-05	1e-05	1e-05	1e-05	1e-05	2
PI457150	1e-05	0.820121	1e-05	1e-05	1e-05	0.15123	1e-05	1e-05	1e-05	0.028569	1e-05	2
PI457859	1e-05	0.9999	1e-05	1e-05	1e-05	1e-05	1e-05	1e-05	1e-05	1e-05	1e-05	2
PI533923	0.184985	0.735987	1e-05	0.046171	0.032787	1e-05	1e-05	1e-05	1e-05	1e-05	1e-05	2
PI534001	0.200277	0.753834	0.002756	0.022564	1e-05	0.009068	1e-05	1e-05	1e-05	0.01145	1e-05	2
PI329420	1e-05	1e-05	0.9999	1e-05	1e-05	1e-05	1e-05	1e-05	1e-05	1e-05	1e-05	3
PI329733	1e-05	1e-05	0.795935	1e-05	1e-05	1e-05	1e-05	1e-05	1e-05	0.203975	1e-05	3
PI337700	1e-05	1e-05	0.697394	1e-05	1e-05	0.034982	1.6e-05	1e-05	1e-05	0.267538	1e-05	3
PI453380	1e-05	1e-05	0.9999	1e-05	1e-05	1e-05	1e-05	1e-05	1e-05	1e-05	1e-05	3
PI453387	1e-05	1e-05	0.706971	1.1e-05	1e-05	0.010464	1e-05	1e-05	1e-05	0.282484	1e-05	3
PI453427	1e-05	1e-05	0.9999	1e-05	1e-05	1e-05	1e-05	1e-05	1e-05	1e-05	1e-05	3
PI453478	1e-05	1e-05	0.898849	1e-05	1e-05	0.005799	1e-05	1.8e-05	1e-05	0.095263	1e-05	3
PI453576	1e-05	1e-05	0.955064	1e-05	1e-05	1e-05	0.013009	1e-05	1e-05	0.031847	1e-05	3
PI453598	1.1e-05	1e-05	0.999891	1e-05	1e-05	1e-05	1e-05	1.8e-05	1e-05	1e-05	1e-05	3
PI454214	1.7e-05	1e-05	0.745217	1e-05	1.7e-05	1e-05	0.022795	1e-05	1e-05	0.231893	1e-05	3
PI454293	1e-05	1e-05	0.9999	1e-05	1e-05	1e-05	1e-05	1e-05	1e-05	1e-05	1e-05	3
PI454382	1e-05	1e-05	0.62973	0.017315	0.010051	1e-05	0.003995	0.00084	0.271013	0.067016	1e-05	3
PI454534	1e-05	1e-05	0.693721	1e-05	1e-05	0.01737	1e-05	1e-05	1e-05	0.288828	1e-05	3
PI454594	1e-05	1e-05	0.803524	1e-05	0.018716	1e-05	1e-05	1e-05	0.060346	0.117344	1e-05	3
PI454629	1.5e-05	1.1e-05	0.969326	1e-05	1e-05	1e-05	0.030578	1e-05	1e-05	1e-05	1e-05	3
PI454632	1e-05	1e-05	0.753978	1e-05	1e-05	1e-05	1e-05	1e-05	1e-05	0.245932	1e-05	3
PI454642	1e-05	1e-05	0.652129	0.008949	1e-05	0.015038	0.044713	1.1e-05	1e-05	0.279109	1e-05	3
PI455451	1e-05	1e-05	0.772577	1e-05	1e-05	1.5e-05	1e-05	1e-05	1e-05	0.227328	1e-05	3
PI455674	1e-05	1e-05	0.681618	1e-05	1e-05	1e-05	1e-05	1e-05	1e-05	0.318292	1e-05	3
PI455693	1e-05	1e-05	0.988135	1e-05	1e-05	1e-05	0.011775	1e-05	1e-05	1e-05	1e-05	3
PI456415	0.042461	0.106392	0.761451	0.044435	0.010317	0.000184	0.029575	0.005155	1e-05	1e-05	1e-05	3
PI456488	1e-05	1e-05	0.9999	1e-05	1e-05	1e-05	1e-05	1e-05	1e-05	1e-05	1e-05	3
PI456490	1e-05	1e-05	0.9999	1e-05	1e-05	1e-05	1e-05	1e-05	1e-05	1e-05	1e-05	3
PI456499	1e-05	1e-05	0.999898	1e-05	1e-05	1e-05	1e-05	1.2e-05	1e-05	1e-05	1e-05	3
PI456522	1.3e-05	1e-05	0.734082	1.3e-05	1e-05	0.020867	0.162731	1e-05	1e-05	0.082244	1e-05	3
PI534132	0.194075	1e-05	0.771683	1e-05	1e-05	1e-05	0.034163	1e-05	1e-05	1e-05	1e-05	3
PI456538	1e-05	1e-05	0.777275	1e-05	1e-05	1e-05	1e-05	1.3e-05	1e-05	0.222632	1e-05	3
PI456042	1e-05	1e-05	0.683356	1e-05	1e-05	0.019686	1e-05	1e-05	1e-05	0.296878	1e-05	3
PI534135	0.079643	1e-05	0.61802	0.030939	1e-05	1e-05	0.266521	1e-05	1e-05	0.004817	1e-05	3
PI456398	1e-05	1e-05	0.9999	1e-05	1e-05	1e-05	1e-05	1e-05	1e-05	1e-05	1e-05	3
PI456605	1e-05	1e-05	0.925164	1e-05	1e-05	1e-05	1.4e-05	1e-05	1e-05	0.074742	1e-05	3
PI576424	0.089099	1e-05	0.910811	1e-05	1e-05	1e-05	1e-05	1e-05	1e-05	1e-05	1e-05	3
PI456142	0.012601	0.152804	1e-05	0.652416	0.029883	0.128916	1e-05	0.023332	1e-05	1e-05	1e-05	4
PI329436	0.068019	0.213428	1e-05	0.609814	0.047025	1e-05	0.054287	0.007377	1e-05	1e-05	1e-05	4
PI329748	0.054857	0.084435	0.060622	0.640671	0.02218	0.043378	0.046652	0.021143	1e-05	0.026043	1e-05	4
PI329752	1e-05	0.089935	0.022294	0.689588	1e-05	0.079092	0.068562	1e-05	1e-05	0.050478	1e-05	4
PI330259	1e-05	1e-05	1e-05	0.9999	1e-05	1e-05	1e-05	1e-05	1e-05	1e-05	1e-05	4
PI455099	1e-05	1e-05	0.016497	0.615101	1e-05	0.234116	0.116235	1e-05	1e-05	0.017991	1e-05	4
PI456103	1e-05	1e-05	1e-05	0.9999	1e-05	1e-05	1e-05	1e-05	1e-05	1e-05	1e-05	4
PI456158	1e-05	1e-05	1e-05	0.9999	1e-05	1e-05	1e-05	1e-05	1e-05	1e-05	1e-05	4
PI533903	0.114308	1e-05	1e-05	1e-05	0.885602	1e-05	1e-05	1e-05	1e-05	1e-05	1e-05	5
PI147932	1e-05	1e-05	1e-05	1e-05	0.9999	1e-05	1e-05	1e-05	1e-05	1e-05	1e-05	5
PI147933	1e-05	1e-05	1e-05	1e-05	0.9999	1e-05	1e-05	1e-05	1e-05	1e-05	1e-05	5
PI329624	1e-05	1e-05	1e-05	1e-05	0.9999	1e-05	1e-05	1e-05	1e-05	1e-05	1e-05	5
PI330858	1e-05	1e-05	1e-05	1e-05	0.9999	1e-05	1e-05	1e-05	1e-05	1e-05	1e-05	5
PI453882	1e-05	1e-05	1e-05	1e-05	0.802973	1e-05	1e-05	1e-05	0.156808	1e-05	0.040139	5
PI454021	1e-05	1e-05	1e-05	1e-05	0.800091	1e-05	1e-05	1e-05	0.171992	1e-05	0.027837	5
PI456314	1e-05	1e-05	1e-05	1e-05	1e-05	0.9999	1e-05	1e-05	1e-05	1e-05	1e-05	6
PI456128	1e-05	1e-05	1e-05	1e-05	1e-05	0.944092	1e-05	1e-05	1e-05	0.055818	1e-05	6
PI456256	1e-05	1e-05	0.105018	0.048211	1e-05	0.613532	1e-05	1e-05	1e-05	0.233169	1e-05	6
PI456921	1e-05	0.312356	1e-05	1e-05	1e-05	0.673054	1e-05	1e-05	1e-05	0.01451	1e-05	6
PI457127	1e-05	1e-05	1e-05	1e-05	1e-05	0.9999	1e-05	1e-05	1e-05	1e-05	1e-05	6
PI456110	1e-05	1e-05	1e-05	1e-05	1e-05	0.947551	1e-05	1e-05	1e-05	0.052359	1e-05	6
PI330100	1e-05	1e-05	1e-05	0.054094	1e-05	0.883587	0.033763	1e-05	1e-05	0.028486	1e-05	6
PI453821	0.133895	0.062462	0.00832	0.109418	0.021556	0.63593	1e-05	1e-05	1e-05	0.02838	1e-05	6
PI453831	1e-05	1e-05	0.002742	0.049489	1e-05	0.945583	0.002116	1e-05	1e-05	1e-05	1e-05	6
PI454991	0.199594	1e-05	0.01434	0.079701	1e-05	0.658405	1e-05	1e-05	0.038901	0.00901	1e-05	6
PI455070	1e-05	1e-05	0.041952	0.015892	1e-05	0.942077	1e-05	1e-05	1e-05	1e-05	1e-05	6
PI455154	1e-05	1e-05	1e-05	0.08318	1e-05	0.888637	1e-05	1e-05	0.028103	1e-05	1e-05	6
PI455616	1e-05	1e-05	0.291543	1e-05	1e-05	0.707611	1e-05	1e-05	1.1e-05	0.000765	1e-05	6
PI456300	1e-05	1e-05	1e-05	1e-05	1e-05	0.9999	1e-05	1e-05	1e-05	1e-05	1e-05	6
PI456711	1e-05	1e-05	1e-05	1e-05	1e-05	0.9999	1e-05	1e-05	1e-05	1e-05	1e-05	6
PI456739	1e-05	1e-05	1e-05	1e-05	1e-05	0.9999	1e-05	1e-05	1e-05	1e-05	1e-05	6
PI456795	1e-05	1e-05	1e-05	1e-05	1e-05	0.9999	1e-05	1e-05	1e-05	1e-05	1e-05	6
PI456809	1e-05	0.034102	1e-05	1e-05	1e-05	0.948284	1e-05	1e-05	1e-05	0.017534	1e-05	6
PI456811	1e-05	1e-05	1e-05	0.04297	1e-05	0.931667	1e-05	1e-05	1e-05	0.025283	1e-05	6
PI456819	1e-05	1e-05	1e-05	1e-05	1e-05	0.9999	1e-05	1e-05	1e-05	1e-05	1e-05	6
PI456899	1e-05	0.002194	1e-05	0.043228	1e-05	0.909902	1e-05	1e-05	1e-05	0.044606	1e-05	6
PI456979	1e-05	0.078876	1e-05	1e-05	0.176627	0.744417	1e-05	1e-05	1e-05	1e-05	1e-05	6
PI456981	1e-05	2e-05	1e-05	1e-05	1e-05	0.999886	1e-05	1e-05	1e-05	1.4e-05	1e-05	6
PI457006	1e-05	1e-05	1e-05	1e-05	1e-05	0.9999	1e-05	1e-05	1e-05	1e-05	1e-05	6
PI457014	1.6e-05	1e-05	1e-05	1e-05	1e-05	0.999892	1e-05	1.1e-05	1e-05	1e-05	1e-05	6
PI457028	1e-05	0.15713	0.026941	0.149648	1e-05	0.610777	0.000469	1e-05	1e-05	0.054986	1e-05	6
PI457056	1e-05	1.6e-05	1e-05	1e-05	1e-05	0.999894	1e-05	1e-05	1e-05	1e-05	1e-05	6
PI457068	1e-05	2e-05	1e-05	1e-05	1e-05	0.99989	1e-05	1e-05	1e-05	1e-05	1e-05	6
PI457094	1e-05	1e-05	1e-05	1e-05	1e-05	0.999893	1.7e-05	1e-05	1e-05	1e-05	1e-05	6
PI457263	1e-05	0.068666	1e-05	1e-05	1e-05	0.931244	1e-05	1e-05	1e-05	1e-05	1e-05	6
PI457273	1e-05	1e-05	1e-05	1e-05	1e-05	0.9999	1e-05	1e-05	1e-05	1e-05	1e-05	6
PI457276	1e-05	0.111002	1e-05	1e-05	0.012912	0.854258	0.010837	1e-05	1e-05	0.01093	1e-05	6
PI457288	1.8e-05	1e-05	1e-05	1e-05	1e-05	0.999892	1e-05	1e-05	1e-05	1e-05	1e-05	6
PI457298	1e-05	1e-05	1e-05	0.073139	0.01257	0.792827	0.009573	1e-05	0.010444	0.101398	1e-05	6
PI457303	0.00832	0.005238	0.044173	0.073933	0.223181	0.643311	1e-05	1e-05	1e-05	0.001804	1e-05	6
PI456394	1e-05	0.018518	0.22713	0.001693	1e-05	0.709326	1e-05	1e-05	1e-05	0.043273	1e-05	6
PI457747	0.225553	0.057085	1e-05	0.066343	0.004136	0.006	0.614878	0.025965	1e-05	1e-05	1e-05	7
PI456685	1.2e-05	1e-05	0.276294	1e-05	1e-05	1e-05	0.723613	1e-05	1e-05	1e-05	1e-05	7
PI147935	1e-05	1e-05	0.092471	1e-05	1e-05	1e-05	0.907439	1e-05	1e-05	1e-05	1e-05	7
PI329272	1e-05	1e-05	1e-05	1e-05	1e-05	1e-05	0.976474	1e-05	1e-05	0.023436	1e-05	7
PI329294	1e-05	1.1e-05	1e-05	1e-05	1e-05	1e-05	0.999899	1e-05	1e-05	1e-05	1e-05	7
PI329960	1e-05	1e-05	1e-05	1e-05	1e-05	1e-05	0.9999	1e-05	1e-05	1e-05	1e-05	7
PI452556	1.1e-05	1e-05	1e-05	1.1e-05	1e-05	1e-05	0.999892	1e-05	1.2e-05	1.4e-05	1e-05	7
PI452722	1e-05	1e-05	1e-05	1e-05	1e-05	1e-05	0.9999	1e-05	1e-05	1e-05	1e-05	7
PI452724	1e-05	1e-05	1e-05	1e-05	1e-05	1e-05	0.9999	1e-05	1e-05	1e-05	1e-05	7
PI452987	1e-05	1e-05	1e-05	1e-05	1e-05	1.5e-05	0.999885	1e-05	1e-05	2e-05	1e-05	7
PI452988	1e-05	1e-05	1.7e-05	1e-05	1e-05	1e-05	0.999893	1e-05	1e-05	1e-05	1e-05	7
PI453035	1.2e-05	1.2e-05	1.6e-05	1.1e-05	1e-05	1e-05	0.67574	1e-05	1e-05	0.324159	1e-05	7
PI453036	1e-05	1e-05	1e-05	1e-05	1e-05	1.1e-05	0.736697	0.090486	1e-05	1e-05	0.172736	7
PI453042	1e-05	1e-05	1e-05	1e-05	1e-05	1e-05	0.972303	1e-05	1e-05	0.027607	1e-05	7
PI453065	1e-05	1e-05	1e-05	1e-05	1.1e-05	1.1e-05	0.999897	1e-05	1e-05	1e-05	1e-05	7
PI453066	1e-05	1e-05	1e-05	1e-05	1e-05	1e-05	0.9999	1e-05	1e-05	1e-05	1e-05	7
PI453073	1e-05	1e-05	1e-05	1e-05	1e-05	1e-05	0.6068	0.393103	1e-05	1.7e-05	1e-05	7
PI453159	1e-05	1e-05	0.224827	1e-05	1e-05	1e-05	0.706611	1e-05	1e-05	0.068482	1e-05	7
PI453221	1e-05	1e-05	0.027631	1e-05	1e-05	1.9e-05	0.97227	1e-05	1e-05	1e-05	1e-05	7
PI453514	1e-05	1e-05	0.005669	0.0005	1e-05	1e-05	0.70378	1e-05	1e-05	0.289981	1e-05	7
PI453701	1e-05	1e-05	1e-05	2e-05	1e-05	1e-05	0.99989	1e-05	1e-05	1e-05	1e-05	7
PI455180	1.1e-05	1e-05	1e-05	1e-05	1e-05	1e-05	0.999899	1e-05	1e-05	1e-05	1e-05	7
PI455330	1e-05	1e-05	1e-05	1e-05	1e-05	1e-05	0.9999	1e-05	1e-05	1e-05	1e-05	7
PI455384	1e-05	1.7e-05	1.4e-05	0.011291	1e-05	1.2e-05	0.93122	0.057396	1e-05	1e-05	1e-05	7
PI455413	1e-05	1e-05	1e-05	1e-05	1e-05	1e-05	0.9999	1e-05	1e-05	1e-05	1e-05	7
PI305052	1e-05	1e-05	1e-05	1e-05	1.1e-05	1e-05	1e-05	0.999899	1e-05	1e-05	1e-05	8
PI330034	1e-05	1e-05	1e-05	1e-05	1e-05	1e-05	1e-05	0.9999	1e-05	1e-05	1e-05	8
PI452614	1e-05	1.1e-05	1e-05	1e-05	1e-05	1e-05	1e-05	0.999899	1e-05	1e-05	1e-05	8
PI452719	1e-05	1.3e-05	1e-05	1e-05	1e-05	1e-05	1e-05	0.999897	1e-05	1e-05	1e-05	8
PI453928	1e-05	1.6e-05	1e-05	1e-05	1e-05	1.8e-05	1e-05	0.999886	1e-05	1e-05	1e-05	8
PI453947	1e-05	1e-05	1e-05	1e-05	1e-05	1e-05	0.306715	0.693191	1e-05	1.4e-05	1e-05	8
PI454083	1e-05	1e-05	1e-05	1e-05	1e-05	1e-05	1e-05	0.716164	1e-05	0.283746	1e-05	8
PI455443	1e-05	1e-05	1e-05	1.7e-05	1e-05	1e-05	0.226821	0.773082	1e-05	1.1e-05	1e-05	8
PI456329	1.4e-05	1e-05	1e-05	1e-05	1e-05	1e-05	1e-05	1e-05	0.999896	1e-05	1e-05	3
PI585506	0.014461	1e-05	1e-05	0.049202	1e-05	0.020984	0.012727	1e-05	0.889481	0.013094	1e-05	9
PI533902	0.058987	1e-05	1e-05	1e-05	1e-05	1e-05	1e-05	1e-05	0.932936	0.007997	1e-05	9
PI456660	1e-05	0.003234	0.014808	1e-05	1e-05	0.371986	1e-05	0.00861	0.601302	1e-05	1e-05	9
PI457434	1e-05	1e-05	1e-05	1.3e-05	0.222545	1e-05	1e-05	1e-05	0.621301	1e-05	0.156071	9
PI267629	1e-05	1e-05	1e-05	1e-05	1.4e-05	1e-05	1e-05	0.329396	0.67051	1e-05	1e-05	9
PI329320	1e-05	1e-05	1e-05	1e-05	1e-05	1e-05	1e-05	1e-05	0.9999	1e-05	1e-05	9
PI329374	0.02222	1e-05	0.019808	1e-05	0.078011	1e-05	0.026482	0.000424	0.837155	1e-05	0.015861	9
PI329480	1e-05	1e-05	1.7e-05	1e-05	1e-05	1e-05	1e-05	1e-05	0.999893	1e-05	1e-05	9
PI329506	1e-05	1e-05	1e-05	1e-05	1e-05	1e-05	1e-05	1e-05	0.9999	1e-05	1e-05	9
PI329658	1e-05	1e-05	1e-05	1e-05	1e-05	1e-05	1e-05	1e-05	0.9999	1e-05	1e-05	9
PI329863	1e-05	1e-05	1e-05	1e-05	1e-05	1e-05	1e-05	1e-05	0.9999	1e-05	1e-05	9
PI329881	1e-05	1e-05	1e-05	1.7e-05	1e-05	1e-05	1e-05	1.9e-05	0.999884	1e-05	1e-05	9
PI329903	1e-05	1e-05	1e-05	1e-05	1e-05	1e-05	1e-05	0.398913	0.600997	1e-05	1e-05	9
PI330124	1e-05	1e-05	0.12784	1e-05	1e-05	1e-05	0.008614	1e-05	0.852496	1e-05	0.01098	9
PI330851	1.5e-05	1e-05	1e-05	1e-05	0.170039	1e-05	1e-05	1e-05	0.767966	1e-05	0.06191	9
PI452967	1e-05	1e-05	1e-05	1e-05	1e-05	1e-05	1e-05	1e-05	0.999896	1.3e-05	1e-05	9
PI453195	1e-05	1e-05	1e-05	1e-05	0.060764	1e-05	1e-05	1e-05	0.89488	1e-05	0.044276	9
PI453300	1.1e-05	1e-05	1e-05	1e-05	0.042135	1e-05	1e-05	1e-05	0.924229	1e-05	0.033555	9
PI453811	0.116792	0.017391	0.0229	0.096697	1e-05	0.12444	0.007419	0.001783	0.607183	0.005376	1e-05	9
PI453834	1e-05	1e-05	1e-05	1e-05	1e-05	1e-05	1e-05	1e-05	0.999896	1.4e-05	1e-05	9
PI453953	1e-05	1e-05	1e-05	1e-05	1e-05	1.8e-05	1e-05	1e-05	0.999892	1e-05	1e-05	9
PI454556	1e-05	1e-05	1e-05	1e-05	1e-05	1e-05	1e-05	1e-05	0.9999	1e-05	1e-05	9
PI455248	1.1e-05	1e-05	0.027271	1e-05	0.026005	0.07522	1e-05	1e-05	0.827106	1e-05	0.044338	9
PI534136	0.003032	1e-05	0.030268	1e-05	1e-05	1e-05	1e-05	1e-05	0.96662	1e-05	1e-05	9
PI534149	0.164675	1e-05	1e-05	1e-05	1e-05	1e-05	1e-05	1e-05	0.774284	0.048941	0.012029	9
PI534150	0.05663	0.018051	1e-05	1e-05	0.045422	0.009353	1e-05	1e-05	0.844933	0.017643	0.007929	9
PI457638	1e-05	0.173866	0.053578	0.054176	1e-05	0.018431	0.08003	1e-05	1e-05	0.619869	1e-05	10
PI457897	1e-05	0.137989	0.004419	0.047447	1e-05	0.009101	0.023388	1e-05	1e-05	0.777606	1e-05	10
PI276813	1e-05	1e-05	1e-05	1e-05	1e-05	1e-05	1e-05	1e-05	0.082001	0.917909	1e-05	10
PI305055	1e-05	1e-05	1e-05	1e-05	1.6e-05	1e-05	1e-05	1e-05	1e-05	0.999894	1e-05	10
PI329288	1e-05	1e-05	1e-05	1e-05	1e-05	0.020025	0.0046	1e-05	0.120381	0.854924	1e-05	10
PI330007	1e-05	1e-05	1e-05	1e-05	1e-05	0.031441	1e-05	1e-05	0.183323	0.785155	1e-05	10
PI453189	1.1e-05	1e-05	1e-05	1e-05	1.5e-05	1e-05	1e-05	1e-05	0.378921	0.620982	1e-05	10
PI453557	1e-05	1e-05	1e-05	1.8e-05	1e-05	1e-05	1e-05	1e-05	1e-05	0.999892	1e-05	10
PI454086	1e-05	1e-05	1e-05	1.1e-05	1e-05	1e-05	1e-05	1e-05	1e-05	0.999899	1e-05	10
PI454483	1e-05	1e-05	0.262586	1e-05	1e-05	0.029391	1e-05	1e-05	1e-05	0.707942	1e-05	10
PI454584	1e-05	1.4e-05	1e-05	1e-05	1e-05	1e-05	1e-05	1e-05	1e-05	0.999895	1e-05	10
PI454791	1e-05	1e-05	1e-05	1e-05	1e-05	1e-05	1e-05	1e-05	1e-05	0.9999	1e-05	10
PI454890	1e-05	1e-05	1e-05	1e-05	1e-05	0.008875	1e-05	1e-05	0.228389	0.762656	1e-05	10
PI455100	1e-05	0.025132	1e-05	1e-05	1e-05	0.006212	1e-05	0.01911	0.278371	0.671114	1e-05	10
PI455605	1e-05	1.1e-05	0.278508	1e-05	1e-05	1e-05	1e-05	1e-05	1e-05	0.721402	1e-05	10
PI457602	1.1e-05	1e-05	1e-05	1e-05	1e-05	1e-05	1e-05	1e-05	1e-05	0.999899	1e-05	10
PI534118	1e-05	1e-05	1e-05	1e-05	1e-05	1e-05	1e-05	1e-05	1e-05	1e-05	0.9999	11
PI329287	1e-05	1e-05	1e-05	1e-05	1e-05	1e-05	1e-05	1e-05	1e-05	1e-05	0.9999	11
PI452944	1e-05	1e-05	1e-05	1e-05	1e-05	1e-05	1e-05	1e-05	1e-05	1e-05	0.9999	11
PI453070	1e-05	1e-05	1e-05	1e-05	1e-05	1e-05	1e-05	1e-05	1e-05	1e-05	0.9999	11
PI453072	1.7e-05	1.3e-05	1e-05	1.2e-05	1e-05	1e-05	1e-05	1e-05	1e-05	1e-05	0.999888	11
PI453074	1e-05	1e-05	1e-05	1e-05	1e-05	1e-05	1e-05	1e-05	1e-05	1e-05	0.9999	11
PI453075	1e-05	1e-05	1e-05	1e-05	1.4e-05	1e-05	1e-05	1e-05	1e-05	1e-05	0.999896	11
PI453144	1e-05	1e-05	1.4e-05	1e-05	1e-05	1e-05	1e-05	1e-05	1e-05	1e-05	0.999896	11
PI453936	1e-05	1e-05	1e-05	1e-05	1e-05	1e-05	1e-05	1e-05	1e-05	1e-05	0.9999	11
PI195042	1e-05	1e-05	0.002522	0.189271	0.561539	0.204386	1e-05	1e-05	1e-05	0.042222	1e-05	Admixture
PI196047	0.146609	1e-05	1e-05	0.494663	1e-05	1e-05	1e-05	0.358648	1e-05	1e-05	1e-05	Admixture
PI196890	0.459932	0.134603	1e-05	0.131703	0.143566	1e-05	1e-05	0.094914	0.030292	1e-05	0.004951	Admixture
PI267583	0.33957	0.08038	1e-05	0.074429	0.488977	1e-05	1e-05	0.016584	1e-05	1e-05	1e-05	Admixture
PI267588	0.137262	1e-05	1e-05	0.514742	1e-05	1e-05	1e-05	0.347916	1e-05	1e-05	1e-05	Admixture
PI267595	2e-05	1.3e-05	1e-05	1e-05	1.1e-05	1e-05	1e-05	0.390863	0.593112	1e-05	0.015932	Admixture
PI267633	1e-05	1e-05	1e-05	1e-05	0.124647	1e-05	0.524528	1e-05	0.237152	1e-05	0.113603	Admixture
PI273966	1e-05	1e-05	1e-05	0.07155	1e-05	0.041748	0.024773	1e-05	0.352213	0.509656	1e-05	Admixture
PI305050	1e-05	1.1e-05	1e-05	1e-05	0.053368	1e-05	1e-05	0.403605	0.441068	1e-05	0.101889	Admixture
PI329386	1e-05	1e-05	0.366262	0.081264	1e-05	0.067513	0.049103	1e-05	1e-05	0.435799	1e-05	Admixture
PI329446	1e-05	1e-05	0.022704	0.168631	0.032146	0.579963	0.02394	1e-05	0.156181	0.009629	0.006777	Admixture
PI329479	1e-05	1e-05	1e-05	0.014833	0.489273	1e-05	1e-05	1e-05	0.407346	1e-05	0.088478	Admixture
PI329570	1e-05	1e-05	1e-05	1e-05	0.38849	1e-05	1e-05	1e-05	0.513959	1e-05	0.097471	Admixture
PI329744	0.142642	0.239796	1e-05	0.422705	0.131242	1e-05	1e-05	0.047425	0.01614	1e-05	1e-05	Admixture
PI330077	0.001205	1e-05	0.040143	0.541691	1e-05	1e-05	0.068118	0.05265	0.283687	0.012466	1e-05	Admixture
PI330191	7.8e-05	0.006172	0.109975	0.225267	1e-05	0.195349	1e-05	1e-05	0.225234	0.237885	1e-05	Admixture
PI330271	0.296953	0.160231	0.015414	0.084795	0.201998	1e-05	1e-05	0.113748	0.100882	0.025949	1e-05	Admixture
PI330275	0.023278	0.014602	0.045987	0.257992	0.047103	0.274984	0.052871	1e-05	0.226486	0.035832	0.020853	Admixture
PI330295	0.088931	0.590132	1e-05	0.197355	0.076738	1e-05	1e-05	0.034105	0.001342	1e-05	0.011358	Admixture
PI330297	0.178746	0.292235	1e-05	0.251227	0.152429	1e-05	0.000139	0.068994	0.05619	1e-05	1e-05	Admixture
PI330821	1e-05	1e-05	1e-05	1e-05	0.294959	1e-05	1e-05	1e-05	0.515212	1e-05	0.189749	Admixture
PI452661	0.008611	0.134271	0.030813	0.027736	0.011388	0.023178	0.424004	0.009552	0.31796	0.005623	0.006863	Admixture
PI452680	1e-05	0.513335	0.078941	1e-05	1e-05	1e-05	0.176673	0.160236	0.037754	0.033012	1e-05	Admixture
PI452710	1e-05	1e-05	1e-05	1e-05	1e-05	1e-05	0.470212	0.008069	0.521638	1e-05	1e-05	Admixture
PI452727	1e-05	1e-05	1e-05	1e-05	1e-05	1e-05	0.257873	0.364496	1e-05	0.019901	0.35766	Admixture
PI452728	1e-05	1e-05	1e-05	1e-05	1.5e-05	1e-05	0.058187	0.389559	1e-05	0.096843	0.455336	Admixture
PI452736	0.043931	0.162656	0.284676	1e-05	0.00742	0.073738	0.140464	1e-05	0.021847	0.265238	1e-05	Admixture
PI452762	1e-05	1e-05	1e-05	0.019465	1e-05	1e-05	0.481342	0.013007	0.059844	0.425535	0.000757	Admixture
PI452776	1e-05	1e-05	1e-05	1e-05	1e-05	1e-05	0.274979	0.471669	1e-05	0.253272	1e-05	Admixture
PI452777	1e-05	0.108091	1e-05	1e-05	1e-05	1e-05	0.480244	0.370728	0.040867	1e-05	1e-05	Admixture
PI452798	0.003031	0.21713	0.000147	1e-05	1e-05	1.9e-05	0.533136	1.7e-05	0.019474	0.227015	1e-05	Admixture
PI452803	1e-05	1e-05	1e-05	1e-05	1e-05	1.1e-05	0.485406	1.2e-05	1e-05	0.514501	1e-05	Admixture
PI452847	1e-05	1e-05	1e-05	0.061303	1e-05	0.200453	0.307351	0.008294	0.025822	0.396727	1e-05	Admixture
PI452903	1e-05	1e-05	1e-05	1e-05	0.24811	1e-05	1e-05	2e-05	0.587143	1e-05	0.164658	Admixture
PI452908	1e-05	1e-05	1e-05	1e-05	0.254793	1e-05	1e-05	1e-05	0.563579	1e-05	0.181548	Admixture
PI452922	0.407365	0.477535	1e-05	0.040154	0.055742	1e-05	1e-05	1e-05	0.019144	1e-05	1e-05	Admixture
PI452969	0.160399	0.115884	0.080576	0.037115	1e-05	1e-05	0.054249	0.032025	0.348107	0.158337	0.013287	Admixture
PI453010	1e-05	1e-05	0.013115	1e-05	0.052213	0.057786	1e-05	1e-05	0.288157	0.544488	0.044191	Admixture
PI453031	0.227432	0.120751	0.00028	0.040551	0.073915	1e-05	0.145943	0.06471	0.037459	0.175934	0.113015	Admixture
PI453046	1e-05	1e-05	1e-05	1e-05	1e-05	1.3e-05	0.469743	1e-05	1e-05	1e-05	0.530164	Admixture
PI453177	1e-05	1e-05	1e-05	1e-05	0.115273	1e-05	0.272993	0.115243	0.2686	1e-05	0.227831	Admixture
PI453186	1e-05	1e-05	1e-05	1.1e-05	1e-05	1e-05	0.591016	1.5e-05	0.408888	1e-05	1e-05	Admixture
PI453187	1e-05	1e-05	1e-05	1e-05	1e-05	1e-05	0.577125	1e-05	0.422785	1e-05	1e-05	Admixture
PI453196	1e-05	1e-05	1e-05	1e-05	1e-05	0.050552	0.507216	1e-05	0.196653	0.245509	1e-05	Admixture
PI453251	1e-05	1e-05	1e-05	1e-05	0.065703	0.288654	0.013151	1e-05	0.366542	0.241168	0.024731	Admixture
PI453275	1e-05	1e-05	0.068594	0.014569	0.097494	0.045705	0.006241	1e-05	0.33917	0.35033	0.077867	Admixture
PI453309	1e-05	1e-05	1e-05	1e-05	0.173546	0.310313	1e-05	1e-05	0.442217	0.000822	0.073042	Admixture
PI453320	1e-05	1e-05	1e-05	1e-05	0.095604	0.034096	0.001993	1e-05	0.266509	0.578891	0.022858	Admixture
PI453494	1e-05	1e-05	0.472237	0.079097	0.011565	0.328111	0.012356	1e-05	0.096585	1e-05	1e-05	Admixture
PI453587	1e-05	1e-05	0.587988	1e-05	0.093856	1e-05	1e-05	1e-05	0.157898	0.114038	0.04616	Admixture
PI453604	1e-05	1e-05	0.547019	1e-05	1e-05	0.031431	0.052503	1e-05	1e-05	0.368977	1e-05	Admixture
PI453635	1e-05	1e-05	0.402744	1e-05	0.079633	1e-05	0.048707	1e-05	0.442473	1e-05	0.026383	Admixture
PI453641	1e-05	1e-05	0.52283	0.005724	1e-05	0.021312	0.102889	1e-05	0.050258	0.296937	1e-05	Admixture
PI453648	1e-05	1e-05	0.262077	1.3e-05	0.068556	1.6e-05	0.276534	1e-05	0.186432	0.16408	0.042261	Admixture
PI453670	1e-05	1.2e-05	0.53846	1e-05	1.9e-05	1e-05	1e-05	1e-05	1e-05	0.461438	1e-05	Admixture
PI453680	0.001166	1e-05	1e-05	0.034817	0.021675	0.494377	1e-05	1e-05	0.368709	0.079206	1e-05	Admixture
PI453715	0.577051	0.357927	1e-05	0.013869	0.018915	1e-05	0.02018	0.012008	1e-05	1e-05	1e-05	Admixture
PI453727	1e-05	1.5e-05	1e-05	1e-05	1e-05	1e-05	1e-05	0.477426	0.522479	1e-05	1e-05	Admixture
PI453744	1e-05	1e-05	0.027516	0.123302	0.181854	0.14718	0.084315	1e-05	0.334813	0.043702	0.057288	Admixture
PI453749	0.254354	0.527423	0.008858	0.091912	0.084165	1e-05	1e-05	0.0102	0.023048	1e-05	1e-05	Admixture
PI453780	0.018407	0.473724	1e-05	1e-05	1e-05	0.010023	1e-05	1e-05	0.497776	1e-05	1e-05	Admixture
PI453781	1e-05	0.167663	1e-05	1e-05	0.363442	1e-05	1e-05	1e-05	0.376605	1e-05	0.092221	Admixture
PI453845	1e-05	1e-05	1e-05	1e-05	0.266015	1e-05	1e-05	1e-05	0.566447	1e-05	0.167457	Admixture
PI453847	1e-05	1e-05	0.178481	1e-05	0.175476	1e-05	1e-05	1e-05	0.401009	0.153139	0.091835	Admixture
PI453884	1e-05	0.409083	1e-05	1e-05	1e-05	1e-05	0.578013	0.00737	0.001327	0.004147	1e-05	Admixture
PI453890	1e-05	1.2e-05	0.009773	0.019007	0.124825	0.015929	0.043196	1e-05	0.240813	0.463134	0.083291	Admixture
PI453919	0.007282	0.464379	0.001747	1e-05	0.196703	0.00396	1e-05	1e-05	0.270628	1e-05	0.05526	Admixture
PI453938	1e-05	1e-05	0.519112	1e-05	1e-05	1e-05	0.480798	1e-05	1e-05	1e-05	1e-05	Admixture
PI453967	1e-05	1e-05	1e-05	1e-05	0.281802	1e-05	1e-05	1e-05	0.543269	1e-05	0.174849	Admixture
PI454058	1e-05	1e-05	1e-05	1e-05	0.279536	1e-05	1e-05	1e-05	0.527377	1e-05	0.193007	Admixture
PI454067	1e-05	1e-05	1e-05	1e-05	0.284728	1e-05	1e-05	1e-05	0.52756	1e-05	0.187631	Admixture
PI454148	1e-05	0.344232	0.281654	1e-05	0.02111	1e-05	0.096267	1e-05	0.238186	0.018501	1e-05	Admixture
PI454153	0.060239	1e-05	1e-05	0.054092	0.202196	1e-05	1e-05	0.275581	0.269543	1e-05	0.1383	Admixture
PI454154	0.110768	1e-05	1e-05	0.110347	1e-05	1e-05	0.30241	0.466399	1e-05	1e-05	0.010015	Admixture
PI454221	1e-05	1e-05	0.429681	1e-05	0.570229	1e-05	1e-05	1e-05	1e-05	1e-05	1e-05	Admixture
PI454234	1e-05	1e-05	0.506218	0.013863	1e-05	0.031126	1e-05	1e-05	1e-05	0.448722	1e-05	Admixture
PI454246	1e-05	1e-05	0.336729	0.007612	1e-05	0.102553	1e-05	1e-05	1e-05	0.553036	1e-05	Admixture
PI454254	1e-05	0.378575	0.248089	0.033827	1e-05	0.039175	1e-05	1e-05	1e-05	0.300274	1e-05	Admixture
PI454296	1e-05	0.00249	0.173891	0.260826	1e-05	0.136593	1e-05	0.014218	0.231582	0.18036	1e-05	Admixture
PI454323	1e-05	1e-05	0.391442	0.03028	1e-05	0.043909	1e-05	0.004629	0.247968	0.281722	1e-05	Admixture
PI454443	1e-05	1e-05	0.232977	1e-05	0.025218	1e-05	1e-05	1e-05	0.542003	0.183101	0.016641	Admixture
PI454516	0.30763	0.106272	1e-05	0.21571	0.20356	1e-05	1e-05	0.152078	0.007026	1e-05	0.007684	Admixture
PI454519	1e-05	1e-05	0.504538	1e-05	1e-05	1e-05	0.000695	1e-05	0.494688	1e-05	1e-05	Admixture
PI454572	1e-05	0.362877	0.014347	1e-05	1e-05	0.026006	1e-05	1e-05	1e-05	0.5967	1e-05	Admixture
PI454609	1e-05	1e-05	0.546718	0.019188	1e-05	1e-05	0.331145	1e-05	1e-05	0.091381	0.011509	Admixture
PI454716	0.012185	0.000866	0.27295	0.303687	0.001365	1e-05	0.185429	0.068081	0.000758	0.138541	0.016129	Admixture
PI454873	1.7e-05	1e-05	0.17727	0.005885	0.138039	0.003067	0.036653	1e-05	0.457364	0.083284	0.098401	Admixture
PI454881	1e-05	1e-05	0.003794	0.085141	0.079058	0.530639	1e-05	1e-05	0.249106	1e-05	0.052213	Admixture
PI454936	0.022196	0.010756	0.084221	0.13712	0.017257	0.526596	1e-05	0.003992	0.128694	0.05905	0.010107	Admixture
PI454941	0.31355	0.189613	1e-05	1e-05	1e-05	0.496757	1e-05	1e-05	1e-05	1e-05	1e-05	Admixture
PI454981	1e-05	0.38491	1e-05	0.096104	0.012342	0.351812	1e-05	1e-05	0.146301	0.008341	0.00015	Admixture
PI454987	0.266522	0.151399	0.000479	0.133677	1e-05	0.43225	1e-05	1e-05	1e-05	0.015622	1e-05	Admixture
PI454998	0.179978	0.028796	0.016658	0.093373	0.01121	0.19766	0.020268	1e-05	0.10806	0.341046	0.002942	Admixture
PI455017	1e-05	0.134613	0.013014	0.137023	0.005837	0.40579	1e-05	1e-05	0.303674	1e-05	1e-05	Admixture
PI455036	1e-05	1e-05	0.03409	0.110195	0.024398	0.323537	1e-05	0.003912	0.4801	0.023729	1e-05	Admixture
PI455038	1e-05	1e-05	0.05425	0.143802	0.045648	0.536549	0.014712	0.011092	0.119945	0.050036	0.023945	Admixture
PI455140	0.469398	0.53051	1e-05	1.2e-05	1e-05	1e-05	1e-05	1e-05	1e-05	1e-05	1e-05	Admixture
PI455182	1e-05	1.2e-05	1.2e-05	1e-05	1e-05	1e-05	0.530151	1e-05	0.469755	1e-05	1e-05	Admixture
PI455213	0.009049	1.9e-05	0.012541	0.060363	0.118225	0.234714	0.000753	1e-05	0.500347	1e-05	0.063969	Admixture
PI455288	1e-05	1e-05	1e-05	0.024073	0.034512	0.046638	0.017035	1e-05	0.325071	0.552621	1e-05	Admixture
PI455295	1.9e-05	1e-05	1e-05	1e-05	0.112622	1e-05	1e-05	1e-05	0.342579	0.458636	0.086085	Admixture
PI455312	2e-05	1e-05	0.073958	0.093472	0.011543	0.315622	0.395342	1e-05	0.094687	0.015327	1e-05	Admixture
PI455351	0.01554	1e-05	1e-05	0.124658	0.081566	1e-05	0.034429	0.06484	0.466424	0.144789	0.067724	Admixture
PI455365	1e-05	1e-05	0.009312	0.283281	1e-05	0.095421	0.017314	1e-05	0.581923	0.012699	1e-05	Admixture
PI455391	1e-05	1e-05	0.00198	0.05841	1e-05	0.433941	0.454683	1e-05	0.050926	1e-05	1e-05	Admixture
PI455484	1e-05	0.503726	1e-05	0.47737	1e-05	0.001642	0.017192	1e-05	1e-05	1e-05	1e-05	Admixture
PI455530	0.209172	0.244969	1e-05	0.041495	0.167052	1e-05	1e-05	1e-05	0.276051	1e-05	0.061211	Admixture
PI455532	0.034605	0.164804	1e-05	0.424102	0.021819	1e-05	0.341265	0.013144	1e-05	1e-05	0.000221	Admixture
PI455538	0.265812	1e-05	1e-05	0.27505	0.036744	1e-05	1e-05	0.414255	1e-05	1e-05	0.008079	Admixture
PI455545	0.153334	1e-05	1e-05	0.166192	0.024865	1e-05	1e-05	0.233756	0.086964	0.1485	0.186348	Admixture
PI455549	0.285525	1e-05	1e-05	0.275579	0.038493	1e-05	1e-05	0.400333	1e-05	1e-05	1e-05	Admixture
PI455558	0.080902	0.075374	0.480966	0.058831	1e-05	0.008624	0.035148	1.5e-05	1e-05	0.260111	1e-05	Admixture
PI455585	1e-05	0.034137	0.468833	0.302862	1.9e-05	0.156724	0.018263	1e-05	1.6e-05	0.019116	1e-05	Admixture
PI455606	1e-05	1e-05	0.099443	0.360713	1e-05	0.270524	1e-05	1e-05	1e-05	0.269249	1e-05	Admixture
PI455698	0.001488	1e-05	0.350821	0.112989	0.01489	0.303356	0.029937	0.003349	0.09471	0.08844	1e-05	Admixture
PI455746	1e-05	1e-05	0.064058	0.430521	1e-05	0.326131	1e-05	1e-05	1e-05	0.17922	1e-05	Admixture
PI455751	1e-05	0.035811	0.206868	0.283911	1e-05	0.186628	1e-05	1e-05	1e-05	0.286722	1e-05	Admixture
PI455787	0.004839	0.007998	0.038567	0.216323	1e-05	0.157892	0.169086	0.00781	0.301684	0.095782	1e-05	Admixture
PI455791	1e-05	1e-05	0.062864	0.430708	1e-05	0.293989	0.016341	1e-05	1e-05	0.196037	1e-05	Admixture
PI455806	1e-05	1e-05	0.032605	0.565579	1e-05	0.302322	1e-05	1e-05	1e-05	0.099424	1e-05	Admixture
PI455811	1e-05	1e-05	0.029536	0.453634	1e-05	0.31911	1e-05	1e-05	1e-05	0.19765	1e-05	Admixture
PI455830	0.191232	1e-05	0.011592	0.413554	1e-05	0.277966	1e-05	1e-05	1e-05	0.105596	1e-05	Admixture
PI455881	1e-05	1e-05	0.069036	0.375747	1e-05	0.30043	1e-05	1e-05	1e-05	0.254717	1e-05	Admixture
PI455892	0.004283	0.265526	0.010244	0.126915	1e-05	0.477978	0.04853	1e-05	1e-05	0.066484	1e-05	Admixture
PI455901	1e-05	1e-05	0.177231	0.38557	1e-05	0.209606	0.021751	1e-05	1e-05	0.205784	1e-05	Admixture
PI455930	1.3e-05	0.088729	0.112652	0.283452	1e-05	0.171755	1e-05	1e-05	1e-05	0.343348	1e-05	Admixture
PI455947	1e-05	0.060841	0.005223	0.348564	1e-05	0.541994	1e-05	1e-05	1e-05	0.043318	1e-05	Admixture
PI455954	1.7e-05	0.123459	0.226566	0.19589	1e-05	0.11624	1e-05	1e-05	1e-05	0.337778	1e-05	Admixture
PI455976	1e-05	1e-05	0.058018	0.48654	1e-05	0.354848	1e-05	1e-05	1e-05	0.100524	1e-05	Admixture
PI455987	1e-05	1e-05	0.064226	0.440339	1e-05	0.419267	0.01263	1e-05	1e-05	0.063477	1e-05	Admixture
PI456024	1e-05	1e-05	0.063174	0.445969	1e-05	0.375092	0.00969	1e-05	1e-05	0.106016	1e-05	Admixture
PI456037	1e-05	1e-05	0.012419	0.568249	1e-05	0.360263	1e-05	1.3e-05	1e-05	0.058995	1e-05	Admixture
PI456056	0.010559	0.146559	0.141761	0.063106	1e-05	0.014748	1e-05	1e-05	0.492783	0.130443	1e-05	Admixture
PI456094	1e-05	0.118169	0.024905	0.57966	1e-05	0.252476	1e-05	0.003229	1e-05	0.021511	1e-05	Admixture
PI456113	0.009786	0.326708	0.198824	0.179908	1e-05	0.021438	1e-05	1e-05	1e-05	0.263286	1e-05	Admixture
PI456157	0.179499	0.035735	0.45585	0.094694	1.7e-05	0.071906	0.09078	1e-05	1e-05	0.071489	1e-05	Admixture
PI456254	1e-05	0.125811	1e-05	0.241767	1e-05	0.395463	0.004641	0.003668	0.203384	0.025225	1e-05	Admixture
PI456272	1e-05	0.046681	0.002673	0.513722	1e-05	0.308043	0.065218	1e-05	1e-05	0.063613	1e-05	Admixture
PI456293	1e-05	0.275128	1e-05	0.051889	1e-05	0.543263	1e-05	1e-05	0.113498	0.011768	0.004405	Admixture
PI456304	1e-05	1e-05	1e-05	0.422341	1e-05	0.561982	1e-05	1e-05	1e-05	0.015597	1e-05	Admixture
PI456342	1e-05	1e-05	1e-05	0.573298	1e-05	0.426612	1e-05	1e-05	1e-05	1e-05	1e-05	Admixture
PI456354	1e-05	0.074581	1e-05	0.034842	1e-05	0.458759	0.402382	1e-05	0.014402	0.014985	1e-05	Admixture
PI456357	0.000515	0.082112	1e-05	0.464012	0.029492	0.364266	1e-05	0.000798	1e-05	0.058764	1e-05	Admixture
PI456359	1e-05	1e-05	0.488266	1e-05	1e-05	1e-05	1e-05	1e-05	1e-05	0.511643	1e-05	Admixture
PI456478	1e-05	1e-05	0.528722	1e-05	1e-05	0.20374	0.064494	1e-05	0.16691	0.036075	1e-05	Admixture
PI456581	1e-05	1e-05	0.401893	1e-05	1e-05	0.537067	0.060959	1.1e-05	1e-05	1e-05	1e-05	Admixture
PI456610	1e-05	1e-05	1e-05	0.149208	1e-05	0.468715	1e-05	1e-05	0.344095	0.028239	0.009682	Admixture
PI456623	1e-05	1e-05	0.4675	0.206868	1e-05	0.195098	0.059748	1e-05	1e-05	0.070726	1e-05	Admixture
PI456632	1e-05	0.009275	0.307764	0.006079	1e-05	0.452117	0.056195	0.010403	1e-05	0.152749	0.005388	Admixture
PI456687	1e-05	1e-05	0.11829	1e-05	1e-05	0.565165	0.316466	1e-05	1e-05	1e-05	1e-05	Admixture
PI456696	0.039268	1e-05	0.003476	0.347679	1e-05	0.39431	0.117019	0.097516	0.000693	1e-05	1e-05	Admixture
PI456767	0.317708	0.102991	1e-05	0.214561	0.189624	1e-05	1e-05	0.154186	0.016251	1e-05	0.004639	Admixture
PI456793	1e-05	1e-05	1e-05	0.180254	0.584587	0.223903	1e-05	1e-05	1e-05	0.011186	1e-05	Admixture
PI456864	1e-05	0.039028	1e-05	0.004687	1e-05	0.594501	1e-05	0.001472	1e-05	0.360252	1e-05	Admixture
PI456865	1e-05	0.505336	1e-05	0.076824	0.26093	0.117849	1e-05	1e-05	1e-05	0.039001	1e-05	Admixture
PI456943	1e-05	1e-05	0.007214	0.17197	0.58899	0.231756	1e-05	1e-05	1e-05	1e-05	1e-05	Admixture
PI457194	1e-05	0.501364	1e-05	0.010709	0.133708	0.30964	1e-05	1e-05	1e-05	0.044518	1e-05	Admixture
PI457234	1e-05	0.443089	1e-05	0.095291	0.24317	0.21838	1e-05	1e-05	1e-05	1e-05	1e-05	Admixture
PI457254	1e-05	0.440001	1e-05	1e-05	0.079243	0.480676	1e-05	1e-05	1e-05	1e-05	1e-05	Admixture
PI457348	1e-05	0.142628	1e-05	1e-05	1e-05	0.544598	1e-05	1e-05	1e-05	0.312694	1e-05	Admixture
PI457383	0.032207	0.068094	0.123186	0.080811	0.204836	0.0144	0.055804	0.002289	0.336819	1e-05	0.081544	Admixture
PI457398	0.204806	0.212667	0.026655	0.109577	0.061937	0.152152	0.029439	1e-05	0.188092	0.002695	0.01197	Admixture
PI457473	0.133856	0.312434	0.193521	0.175979	0.059235	0.031949	0.0589	0.018681	0.015425	1e-05	1e-05	Admixture
PI457476	0.015096	0.394702	0.21315	0.026553	1e-05	0.259935	0.066845	0.023678	1e-05	1e-05	1e-05	Admixture
PI457561	1e-05	1e-05	1.1e-05	1e-05	1e-05	1e-05	0.516726	0.483183	1e-05	1e-05	1e-05	Admixture
PI457563	1e-05	1.2e-05	1e-05	1.8e-05	1e-05	1e-05	0.583725	0.416175	1e-05	1e-05	1e-05	Admixture
PI457799	0.083815	1e-05	0.105833	0.406457	1e-05	0.023114	0.205468	0.171722	1e-05	0.003551	1e-05	Admixture
PI457862	0.508651	1e-05	1e-05	0.023264	1e-05	0.340009	1e-05	0.047768	0.026533	0.051789	0.001946	Admixture
PI533907	0.082368	1e-05	0.463298	1e-05	1e-05	1e-05	0.454255	1e-05	1e-05	1e-05	1e-05	Admixture
PI533918	0.057021	0.50209	0.049742	0.018046	0.038704	0.201542	0.079414	0.051176	1e-05	1e-05	0.002246	Admixture
PI534126	0.057651	1e-05	1e-05	1.8e-05	0.306985	1.2e-05	1e-05	1e-05	0.498827	1e-05	0.136457	Admixture
PI534131	0.147043	1e-05	0.264604	1.1e-05	1e-05	1e-05	1e-05	1e-05	0.588271	1e-05	1e-05	Admixture
PI534151	0.162939	1e-05	1e-05	0.013283	1e-05	0.064106	1e-05	0.000503	0.308552	0.450568	1e-05	Admixture
PI534155	0.061603	1e-05	1e-05	1e-05	1e-05	1e-05	1e-05	0.018263	0.439916	0.480148	1e-05	Admixture
PI534156	0.115234	1e-05	0.011759	0.214494	1e-05	0.020549	1e-05	0.135956	1e-05	0.0009	0.501068	Admixture
PI576431	0.076787	0.018583	0.022429	0.073463	0.025622	0.183474	0.002767	1e-05	0.358347	0.231962	0.006557	Admixture

## Sheet: Table S3
Table S3 Phenotype analysis of 374 sorghum accessions from the U.S. National Plant Germplasm System evaluated at Isabela and Mayaguez, Puerto Rico in 2013 and 2014, respectively.
			Flowering				Plant Height				Panicle Length				Panicle Diameter				Panicle Ratio				Seed Sizes (Vol of 100 seeds)				Cold Tolerance		Dhurrin (µg/cm2)		Seed Compositional
Origin	SubPopulation	PI	Isabela, PR	Mayaguez, PR	Isabela & Mayaguez		Isabela, PR	Mayaguez, PR	Isabela & Mayaguez		Isabela, PR	Mayaguez, PR	Isabela & Mayaguez		Isabela, PR	Mayaguez, PR	Isabela & Mayaguez		Isabela, PR	Mayaguez, PR	Isabela & Mayaguez		Isabela, PR	Mayaguez, PR	Isabela & Mayaguez		AVG G72-Cold		Isabela, PR		Protein%	Fat%	Fiber%	Ash%	Starch%	Phenols (mg GAE/g)	Tannins (mg CE/g)	3-Deoxyanthocyanidins (abs/ml/g)
Ethiopia	1	PI196054	48	.	.		127.5	.	.		18.25	.	.		4.4	.	.		4.14773	.	.		2.65	.	.		.		.		.	.	.	.	.	.	.	.
Ethiopia	1	PI197462	63	.	.		172.5	.	.		32.55	.	.		6.1	.	.		5.33607	.	.		4.2	.	.		0		11.7432		7.811	1.628	1.588	1.234	68.665	2.358	0.567	21.475
Ethiopia	1	PI260273	.	.	.		.	.	.		.	.	.		.	.	.		.	.	.		.	.	.		.		.		.	.	.	.	.	.	.	.
Ethiopia	1	PI267623	55	71.5	63.25		150	101.5	125.75		24.05	14.5	19.275		6.15	4	5.075		3.91057	3.625	3.76778		4.1	.	.		.		12.3192		12.305	2.604	1.633	1.307	65.559	4.11	0	31.634
Ethiopia	1	PI267635	57	73	65		176	182.5	179.25		21.9	23.5	22.7		4.1	6	5.05		5.34146	3.91667	4.62907		3.5	3.1	3.3		.		0		11.222	3.009	1.408	1.257	65.459	12.512	28.259	54.721
Ethiopia	1	PI273969	57	91	74		176	93	134.5		26.55	17	21.775		5.35	4	4.675		4.96262	4.25	4.60631		3.4	2.7	3.05		0		13.4258		11.497	2.994	1.405	1.27	64.934	14.078	29.091	61.728
Ethiopia	1	PI305022	.	.	.		.	.	.		.	.	.		.	.	.		.	.	.		.	.	.		.		.		.	.	.	.	.	.	.	.
Ethiopia	1	PI454226	68	102	85		197.5	78.5	138		19.25	12.5	15.875		3.45	2.5	2.975		5.57971	5	5.28986		4.055	.	.		82.1429		.		11.854	3.144	1.702	1.265	64.806	9.511	13.982	38.984
Ethiopia	1	PI457867	65	89	77		160	65	112.5		19.65	.	19.65		4.7	.	.		4.18085	.	.		2.4	.	.		4.54545		81.3461		9.983	3.206	1.666	1.183	66.277	14.794	29.333	2.154
Ethiopia	1	PI533939	.	.	.		.	.	.		.	.	.		.	.	.		.	.	.		.	.	.		.		.		.	.	.	.	.	.	.	.
Ethiopia	1	PI563092	55	63	59		148.5	81.5	115		24.75	12	18.375		5.5	1	3.25		4.5	12	8.25		6.67	3.6	5.135		4.16667		0		.	.	.	.	.	.	.	.
Ethiopia	2	PI257603	68	61	64.5		150	188	169		.	27	27		.	5	5		.	5.4	.		4	3.2	3.6		22.2222		52.852		14.114	3.348	1.749	1.412	64.101	8.117	6.713	16.435
Ethiopia	2	PI276843	55	.	.		167.5	.	.		15.85	.	.		3.2	.	.		4.95312	.	.		4	.	.		.		16.4003		.	.	.	.	.	.	.	.
Ethiopia	2	PI305044	58	.	.		222.5	.	.		.	.	.		.	.	.		.	.	.		4.8475	.	.		0		42.1596		11.29	2.466	1.299	1.279	66.325	9.341	15.835	39.462
Ethiopia	2	PI318909	56	61	58.5		120	114	117		13.4	18	15.7		2.75	9	5.875		4.87273	2	3.43636		4.93	.	.		73.3333		15.9132		.	.	.	.	.	.	.	.
Ethiopia	2	PI329434	50	.	.		148.5	.	.		23.1	.	.		4.85	.	.		4.76289	.	.		4.6	.	.		.		78.4889		.	.	.	.	.	.	.	.
Ethiopia	2	PI329785	55	63	59		165	110	137.5		26.25	20	23.125		5.85	7	6.425		4.48718	2.85714	3.67216		3.8	4	3.9		.		33.3331		.	.	.	.	.	.	.	.
Ethiopia	2	PI329799	50	64	57		153.5	84	118.75		19.85	2	10.925		4	2	3		4.9625	1	2.98125		4.6	.	.		30.7692		30.2784		.	.	.	.	.	.	.	.
Ethiopia	2	PI330871	56	.	.		115	.	.		17.4	.	.		5.1	.	.		3.41176	.	.		5.9	.	.		19.0476		28.9322		16.478	3.61	1.857	1.386	62.85	12.956	19.414	26.001
Ethiopia	2	PI330911	.	.	.		.	.	.		.	.	.		.	.	.		.	.	.		.	.	.		66.6667		.		.	.	.	.	.	.	.	.
Ethiopia	2	PI452678	55	68	61.5		172.5	144	158.25		18.7	20	19.35		4.05	8	6.025		4.61728	2.5	3.55864		5.7	4	4.85		43.75		34.756		8.864	1.773	1.685	1.282	67.517	4.66	3.992	9.123
Ethiopia	2	PI452681	75	.	.		291	.	.		13.8	.	.		8.2	.	.		1.68293	.	.		5.2	.	.		.		80.8081		15.711	3.154	1.489	1.332	62.412	1.46	0	59.49
Ethiopia	2	PI454484	63	85	74		255	192	223.5		.	.	.		.	.	.		.	.	.		.	.	.		.		13.0022		.	.	.	.	.	.	.	.
Ethiopia	2	PI454571	64	80	72		237	183.5	210.25		23.5	23	23.25		5.8	6	5.9		4.05172	3.83333	3.94253		4.3	5	4.65		54.1667		15.5676		9.391	2.521	1.472	1.304	67.8	6.633	11.823	23.192
Ethiopia	2	PI455144	55	73	64		172.5	142	157.25		16.5	17	16.75		2.05	3	2.525		8.04878	5.66667	6.85772		5.13	3.4	4.265		5.88235		49.3612		.	.	.	.	.	.	.	.
Ethiopia	2	PI456877	55	95.5	75.25		182.5	98.5	140.5		15.45	11	13.225		5.2	4	4.6		2.97115	2.75	2.86058		5.6	4.9	5.25		71.4286		16.464		8.794	1.413	1.475	1.283	67.978	6.923	13.181	23.872
Ethiopia	2	PI457150	50	73	61.5		177.5	142.5	160		16.25	15	15.625		3.9	4	3.95		4.16667	3.75	3.95833		6.335	3	4.6675		25.9259		17.3401		.	.	.	.	.	.	.	.
Ethiopia	2	PI457859	75	.	.		155	.	.		21.7	.	.		2	.	.		10.85	.	.		5.4	.	.		.		.		17.866	4.262	1.66	1.476	61.861	12.771	28.014	1.138
Ethiopia	2	PI533923	58	66	62		90	101.5	95.75		19	13	16		3	2	2.5		6.33333	6.5	6.41667		.	4.28	.		83.3333		.		.	.	.	.	.	.	.	.
Ethiopia	2	PI534001	65	98	81.5		91	91.5	91.25		19.9	18	18.95		2.7	3	2.85		7.37037	6	6.68519		3.6	4.2	3.9		34.6154		68.5288		14.262	2.748	1.834	1.235	63.136	13.049	22.45	66.714
Ethiopia	3	PI329420	.	.	.		.	.	.		.	.	.		.	.	.		.	.	.		.	.	.		0		.		.	.	.	.	.	.	.	.
Ethiopia	3	PI329733	76	.	.		250	.	.		15.2	.	.		4.2	.	.		3.61905	.	.		.	.	.		.		25.7804		.	.	.	.	.	.	.	.
Ethiopia	3	PI337700	.	.	.		.	.	.		.	.	.		.	.	.		.	.	.		.	.	.		.		.		.	.	.	.	.	.	.	.
Ethiopia	3	PI453380	64	82	73		237.5	209.5	223.5		19	21	20		5.65	6.5	6.075		3.36283	3.23077	3.2968		6.3	5.4	5.85		3.92157		0		13.305	2.936	1.798	1.266	63.846	2.178	0	92.719
Ethiopia	3	PI453387	70	87	78.5		265	182	223.5		22.65	18	20.325		4.1	3	3.55		5.52439	6	5.7622		7.2	4.9	6.05		.		16.8496		16.157	2.378	1.445	1.348	63.388	0	0	16.466
Ethiopia	3	PI453427	70	.	.		247.5	.	.		17.3	.	.		4.55	.	.		3.8022	.	.		6.2	.	.		.		14.4689		12.551	2.46	1.617	1.249	65.014	1.744	0	38.785
Ethiopia	3	PI453478	69	85.5	77.25		242.5	191.5	217		14.45	18	16.225		3.3	4	3.65		4.37879	4.5	4.43939		3.6	4	3.8		3.57143		0		.	.	.	.	.	.	.	.
Ethiopia	3	PI453576	71	85.5	78.25		142.5	194	168.25		15.35	16.5	15.925		3.6	7	5.3		4.26389	2.35714	3.31052		5.4	5	5.2		21.0526		0		16.488	2.297	1.263	1.239	63.638	2.746	0	79.053
Ethiopia	3	PI453598	71	85.5	78.25		237.5	192.5	215		20.15	19	19.575		3.8	5	4.4		5.30263	3.8	4.55132		5.7	2.75	4.225		9.09091		0		14.035	2.987	1.541	1.314	63.62	0.462	0	0
Ethiopia	3	PI454214	76	.	.		297.5	.	.		27.4	.	.		6.6	.	.		4.15152	.	.		5	.	.		.		0		10.485	2.58	1.748	1.276	67.481	16.179	28.997	9.845
Ethiopia	3	PI454293	65	90.5	77.75		238.5	183.5	211		20.15	21	20.575		5.75	6	5.875		3.50435	3.5	3.50217		5.6	4.5	5.05		3.7037		0		11.479	2.767	1.854	1.247	65.311	5.434	4.384	41.728
Ethiopia	3	PI454382	68	98	83		256	123	189.5		20.7	18	19.35		5.7	5	5.35		3.63158	3.6	3.61579		4.6	3.45	4.025		53.3333		19.0315		.	.	.	.	.	.	.	.
Ethiopia	3	PI454534	69	84	76.5		280	159.5	219.75		26.35	19	22.675		2.3	4	3.15		11.4565	4.75	8.10326		4.2	4.7	4.45		94.1176		0		10.545	2.449	1.501	1.279	67.171	3.75	5.024	12.054
Ethiopia	3	PI454594	69	.	.		265	.	.		25.1	.	.		5.85	.	.		4.2906	.	.		6.15	.	.		.		14.8327		12.304	2.537	1.654	1.268	65.823	0	0	32.87
Ethiopia	3	PI454629	72	84	78		205	187	196		11.05	11	11.025		4.5	5	4.75		2.45556	2.2	2.32778		4.6	4.8	4.7		0		0		.	.	.	.	.	.	.	.
Ethiopia	3	PI454632	69	80	74.5		285	226	255.5		31.25	30	30.625		5.5	6	5.75		5.68182	5	5.34091		5.8	5.4	5.6		.		16.1198		14.155	3.221	1.406	1.35	63.121	1.935	0	81.882
Ethiopia	3	PI454642	75	85.5	80.25		275	202	238.5		22.75	30	26.375		3.7	7	5.35		6.14865	4.28571	5.21718		5.6	4	4.8		10.5263		0		14.31	2.601	1.598	1.269	64.71	2.376	0	64.331
Ethiopia	3	PI455451	69	78.5	73.75		265	231	248		26.95	33	29.975		3.75	8	5.875		7.18667	4.125	5.65583		6	5.6	5.8		0		0		12.102	2.544	1.658	1.342	65.746	4.76	3.827	49.124
Ethiopia	3	PI455674	82	93	87.5		210	124	167		21.1	18.5	19.8		5.1	4	4.55		4.13725	4.625	4.38113		5.055	5.8	5.4275		100		16.1549		.	.	.	.	.	.	.	.
Ethiopia	3	PI455693	72	92	82		240	156.5	198.25		19.1	19	19.05		5.4	4	4.7		3.53704	4.75	4.14352		5.2	3.22	4.21		.		0		11.42	2.73	1.62	1.273	66.39	4.513	12.421	30.523
Ethiopia	3	PI456042	75	97	86		265	169.5	217.25		31.9	25.5	28.7		3.9	6	4.95		8.17949	4.25	6.21474		4.2	4	4.1		0		0		11.763	3.006	1.817	1.268	65.996	6.615	9.618	18.436
Ethiopia	3	PI456329	.	.	.		.	.	.		.	.	.		.	.	.		.	.	.		.	.	.		.		.		.	.	.	.	.	.	.	.
Ethiopia	3	PI456398	69	79	74		182.5	169.5	176		11.65	13	12.325		3.05	5.5	4.275		3.81967	2.36364	3.09165		3.3	4	3.65		100		18.2062		12.133	2.846	1.694	1.155	64.898	12.315	26.351	27.614
Ethiopia	3	PI456415	72	92.5	82.25		196	156	176		28.55	27.5	28.025		4.8	6	5.4		5.94792	4.58333	5.26562		3.1	2.665	2.8825		5.88235		33.0409		16.874	3.479	1.421	1.066	63.637	22.547	40.201	43.72
Ethiopia	3	PI456488	.	.	.		.	.	.		.	.	.		.	.	.		.	.	.		.	.	.		.		.		.	.	.	.	.	.	.	.
Ethiopia	3	PI456490	.	81.5	.		.	191	.		.	6	.		.	2	.		.	3	.		.	4.175	.		.		.		.	.	.	.	.	.	.	.
Ethiopia	3	PI456499	68	92	80		260	143.5	201.75		37.35	27	32.175		7.55	6	6.775		4.94702	4.5	4.72351		3.5	3.4	3.45		.		15.2618		11.767	2.814	1.481	1.306	66.617	2.464	0	0
Ethiopia	3	PI456522	.	.	.		.	.	.		.	.	.		.	.	.		.	.	.		.	.	.		.		.		.	.	.	.	.	.	.	.
Ethiopia	3	PI456538	69	89	79		182.5	122.5	152.5		13	11.5	12.25		4.45	2	3.225		2.92135	5.75	4.33567		.	3.84	.		4.54545		0		.	.	.	.	.	.	.	.
Ethiopia	3	PI456605	64	100.5	82.25		232.5	114.5	173.5		19.1	15	17.05		3.7	4	3.85		5.16216	3.75	4.45608		4.5	3.265	3.8825		0		0		10.743	3.274	1.92	1.267	66.978	4.778	9.439	19.134
Ethiopia	3	PI534132	.	.	.		.	.	.		.	.	.		.	.	.		.	.	.		.	.	.		.		.		.	.	.	.	.	.	.	.
Ethiopia	3	PI534135	63	102	82.5		40	55	47.5		.	21	21		.	3	3		.	7	.		2.1	.	.		16.6667		86.258		.	.	.	.	.	.	.	.
Ethiopia	3	PI576424	75	100	87.5		121	87.5	104.25		19.1	12	15.55		4	3	3.5		4.775	4	4.3875		4.3	4.2	4.25		100		20.6665		16.168	2.986	1.346	1.388	62.663	4.325	0	85.47
Ethiopia	4	PI329436	.	.	.		.	.	.		.	.	.		.	.	.		.	.	.		.	.	.		.		.		.	.	.	.	.	.	.	.
Ethiopia	4	PI329748	58	80	69		192	137.5	164.75		11.95	11	11.475		3.1	5	4.05		3.85484	2.2	3.02742		4.5	4.5	4.5		40.9091		13.8219		.	.	.	.	.	.	.	.
Ethiopia	4	PI329752	50	74	62		148.5	76	112.25		10.6	7	8.8		3.3	4	3.65		3.21212	1.75	2.48106		4.59	3.5	4.045		29.6296		16.4443		.	.	.	.	.	.	.	.
Ethiopia	4	PI330259	55	63	59		185	135	160		16.05	14	15.025		5	8	6.5		3.21	1.75	2.48		5.4	3.2	4.3		0		12.3756		15.457	3.046	1.581	1.311	61.465	4.491	0	36.52
Ethiopia	4	PI455099	56	67	61.5		162.5	125.5	144		7.55	6.5	7.025		3.25	4	3.625		2.32308	1.625	1.97404		3.905	3.5	3.7025		52		14.2755		.	.	.	.	.	.	.	.
Ethiopia	4	PI456103	68	85	76.5		172.5	113	142.75		13.75	8.5	11.125		6.55	2	4.275		2.09924	4.25	3.17462		3.3	3.8	3.55		31.8182		24.8738		11.408	2.504	1.543	1.138	64.392	7.848	4.666	56.81
Ethiopia	4	PI456142	58	74	66		175	126	150.5		14.6	11	12.8		3.75	4	3.875		3.89333	2.75	3.32167		5.8	5.55	5.675		100		24.2775		.	.	.	.	.	.	.	.
Ethiopia	4	PI456158	51	73	62		177.5	97	137.25		14.15	11	12.575		2.6	3	2.8		5.44231	3.66667	4.55449		4.415	3	3.7075		100		14.7603		.	.	.	.	.	.	.	.
Ethiopia	5	PI147932	71	83	77		315	302.5	308.75		39.55	45	42.275		10.2	8	9.1		3.87745	5.625	4.75123		2.5	2.7	2.6		28.5714		12.1691		10.009	3.337	1.381	1.354	66.34	9.642	17.333	0.667
Ethiopia	5	PI147933	71	.	.		282.5	.	.		31.45	.	.		9.5	.	.		3.31053	.	.		3.7	.	.		50		14.2718		11.524	3.427	1.373	1.333	65.03	8.606	14.433	48.084
Ethiopia	5	PI329624	62	.	.		251	.	.		33.1	.	.		13.15	.	.		2.51711	.	.		3.1	.	.		.		22.1563		.	.	.	.	.	.	.	.
Ethiopia	5	PI330858	77	.	.		302.5	.	.		.	.	.		.	.	.		.	.	.		2.9	.	.		.		29.5914		11.102	3.257	1.447	1.371	65.665	9.545	17.403	12.925
Ethiopia	5	PI453882	69	83	76		251	239.5	245.25		30.2	33	31.6		6.3	10	8.15		4.79365	3.3	4.04683		2.9	2.9	2.9		4.54545		0		.	.	.	.	.	.	.	.
Ethiopia	5	PI454021	71	84	77.5		272.5	212.5	242.5		30	35	32.5		5.4	5	5.2		5.55556	7	6.27778		3	3	3		63.3333		11.5027		10.626	3.216	1.639	1.192	65.007	12.505	26.26	0
Ethiopia	5	PI533903	.	73	.		.	108	.		.	.	.		.	.	.		.	.	.		.	.	.		.		.		.	.	.	.	.	.	.	.
Ethiopia	6	PI330100	58	68	63		216	173.5	194.75		27.85	32	29.925		7.35	7	7.175		3.78912	4.57143	4.18027		3.9	3.8	3.85		.		20.2886		.	.	.	.	.	.	.	.
Ethiopia	6	PI453821	62	78.5	70.25		192.5	129	160.75		24.65	17	20.825		3.65	5	4.325		6.75342	3.4	5.07671		4.1	5.1	4.6		35.7143		0		15.571	3.643	1.588	1.36	62.431	0	0	58.89
Ethiopia	6	PI453831	58	70.5	64.25		187.5	147.5	167.5		21.4	18.5	19.95		3.1	3.5	3.3		6.90323	5.28571	6.09447		4.61	5.4	5.005		14.9606		11.0844		.	.	.	.	.	.	.	.
Ethiopia	6	PI454991	68	73	70.5		128.5	95.5	112		21.9	18	19.95		5.45	2	3.725		4.01835	9	6.50917		2.8	2.6	2.7		0		0		14.641	2.873	1.711	1.164	65.103	13.258	20.489	50.292
Ethiopia	6	PI455070	65	80	72.5		217.5	151	184.25		26.25	20	23.125		3.9	7	5.45		6.73077	2.85714	4.79396		5.7	6.2	5.95		4.7619		13.8091		10.145	2.928	1.672	1.296	67.435	3.043	0	26.932
Ethiopia	6	PI455154	63	84	73.5		182.5	123.5	153		21	21	21		3	4	3.5		7	5.25	6.125		3.61	3.9	3.755		27.2727		0		.	.	.	.	.	.	.	.
Ethiopia	6	PI455616	68	100.5	84.25		225	76	150.5		18.15	.	.		4.45	.	4.45		4.07865	.	.		.	.	.		100		0		.	.	.	.	.	.	.	.
Ethiopia	6	PI456110	68	81.5	74.75		215	144.5	179.75		28.1	20	24.05		6	3	4.5		4.68333	6.66667	5.675		3.8	2.775	3.2875		.		63.1314		18.17	3.61	1.639	1.411	61.502	6.395	12.16	41.644
Ethiopia	6	PI456128	68	80	74		217.5	144	180.75		26.4	16	21.2		3.9	5	4.45		6.76923	3.2	4.98462		6.11	5.215	5.6625		4.34783		18.2303		.	.	.	.	.	.	.	.
Ethiopia	6	PI456256	65	80	72.5		235	158.5	196.75		25.45	27	26.225		8.6	7	7.8		2.9593	3.85714	3.40822		4.9	5.4	5.15		20		0		12.985	3.285	1.843	1.295	64.512	4.235	2.976	16.649
Ethiopia	6	PI456300	65	77	71		185	141.5	163.25		17.3	16.5	16.9		5	6	5.5		3.46	2.75	3.105		5.8	5	5.4		100		26.5611		11.915	2.833	1.61	1.317	65.395	1.796	0.449	47.242
Ethiopia	6	PI456314	68	81.5	74.75		182.5	138.5	160.5		20	30	25		5.55	5	5.275		3.6036	6	4.8018		2.5	5.95	4.225		36.3636		24.7382		.	.	.	.	.	.	.	.
Ethiopia	6	PI456394	62	86	74		220	139.5	179.75		37.35	26	31.675		4.45	3	3.725		8.39326	8.66667	8.52996		5.9	3.54	4.72		.		20.53		15.527	2.675	1.558	1.346	63.4	4.154	9.279	43.241
Ethiopia	6	PI456711	58	74	66		232.5	143.5	188		24.15	19	21.575		6.3	6	6.15		3.83333	3.16667	3.5		.	3.6	.		39.2857		13.9775		.	.	.	.	.	.	.	.
Ethiopia	6	PI456739	68	83.5	75.75		232.5	87	159.75		25.05	.	.		5.05	.	5.05		4.9604	.	.		4.8	.	.		51.8519		17.3492		13.278	2.302	1.961	1.32	64.355	5.011	4.96	28.659
Ethiopia	6	PI456795	68	97	82.5		215	84.5	149.75		34.85	16	25.425		3.3	1.5	2.4		10.5606	10.6667	10.6136		6.2	3.63	4.915		50		18.5132		9.582	2.27	1.712	1.339	66.201	4.072	3.588	13.404
Ethiopia	6	PI456809	68	94	81		270	162	216		29.2	21	25.1		4.35	5	4.675		6.71264	4.2	5.45632		5.3	4.7	5		73.3333		15.9759		12.839	2.612	1.677	1.334	65.196	5.82	11.259	34.927
Ethiopia	6	PI456811	64	83.5	73.75		198.5	140.5	169.5		27.2	22.5	24.85		6.05	4	5.025		4.49587	5.625	5.06043		5.07	4.5	4.785		81.25		13.4178		.	.	.	.	.	.	.	.
Ethiopia	6	PI456819	68	99.5	83.75		257.5	138.5	198		33.65	16	24.825		3.55	2	2.775		9.47887	8	8.73944		2.68	4.76	3.72		94.4444		28.4252		.	.	.	.	.	.	.	.
Ethiopia	6	PI456899	68	92	80		200	98.5	149.25		30	17	23.5		6.8	3	4.9		4.41176	5.66667	5.03922		.	3.2	.		65.2174		0		.	.	.	.	.	.	.	.
Ethiopia	6	PI456921	68	88	78		245	117	181		24.05	11	17.525		4.15	2	3.075		5.79518	5.5	5.64759		4.5	5.41	4.955		.		29.7955		14.035	2.545	1.583	1.286	63.348	11.068	17.555	33.533
Ethiopia	6	PI456979	68	83	75.5		192.5	92	142.25		25.25	20	22.625		3.45	6	4.725		7.31884	3.33333	5.32609		10	4.125	7.0625		4.34783		12.6849		.	.	.	.	.	.	.	.
Ethiopia	6	PI456981	69	88	78.5		183.5	97	140.25		23.8	17	20.4		3	2.5	2.75		7.93333	6.8	7.36667		3.43	4.1	3.765		0		0		.	.	.	.	.	.	.	.
Ethiopia	6	PI457006	68	91	79.5		172.5	74	123.25		18.5	9	13.75		2.5	2	2.25		7.4	4.5	5.95		4.71	4.91	4.81		4.34783		0		.	.	.	.	.	.	.	.
Ethiopia	6	PI457014	64	80	72		165	96	130.5		20.3	14	17.15		2.85	2	2.425		7.12281	7	7.0614		5.125	4.3	4.7125		3.33333		0		.	.	.	.	.	.	.	.
Ethiopia	6	PI457028	68	74	71		190	164	177		23.95	25	24.475		3.1	3.5	3.3		7.72581	7.14286	7.43433		4.72	4	4.36		14.8148		12.1369		.	.	.	.	.	.	.	.
Ethiopia	6	PI457056	68	74	71		187.5	160.5	174		20.9	22	21.45		3.5	5	4.25		5.97143	4.4	5.18571		4.175	4.2	4.1875		21.4286		20.0817		.	.	.	.	.	.	.	.
Ethiopia	6	PI457068	64	.	.		150	.	.		.	.	.		.	.	.		.	.	.		4.8	.	.		.		.		11.717	3.012	1.721	1.342	65.081	3.569	1.687	20.607
Ethiopia	6	PI457094	69	89	79		242.5	180.5	211.5		27.1	28	27.55		2.5	4	3.25		10.84	7	8.92		5.2	4.6	4.9		13.3333		17.6933		12.02	2.853	1.835	1.273	64.809	7.972	17.753	26.145
Ethiopia	6	PI457127	65	80.5	72.75		192.5	114.5	153.5		21.8	19	20.4		2.55	3	2.775		8.54902	6.33333	7.44118		4.8	4.75	4.775		20		14.5607		11.593	1.784	1.994	1.238	65.034	5.502	3.357	41.256
Ethiopia	6	PI457263	65	.	.		142.5	.	.		.	.	.		.	.	.		.	.	.		2.875	.	.		.		.		.	.	.	.	.	.	.	.
Ethiopia	6	PI457273	68	70	69		218.5	135	176.75		25.9	28	26.95		2.2	3	2.6		11.7727	9.33333	10.553		3.64	3	3.32		0		13.936		.	.	.	.	.	.	.	.
Ethiopia	6	PI457276	.		.		.		.		.		.		.		.		.		.		.		.		.		.		.	.	.	.	.	.	.	.
Ethiopia	6	PI457288	64	75	69.5		217.5	177	197.25		24.25	20	22.125		4.3	4	4.15		5.63953	5	5.31977		5	5.55	5.275		.		15.2701		11.138	2.78	1.704	1.329	65.892	4.924	8.505	13.835
Ethiopia	6	PI457298	63	73	68		280	201.5	240.75		30.65	35	32.825		6.1	6	6.05		5.02459	5.83333	5.42896		4.9	3.4	4.15		37.931		19.4697		10.569	1.668	1.47	1.288	66.598	1.29	0	37.069
Ethiopia	6	PI457303	69	82.5	75.75		257.5	183.5	220.5		34.3	30	32.15		10.15	9	9.575		3.37931	3.33333	3.35632		4.1	4.3	4.2		5.88235		16.2939		12.381	2.901	1.691	1.3	65.75	5.209	10.368	8.188
Ethiopia	7	PI147935	69	.	.		225	.	.		11.55	.	.		3.6	.	.		3.20833	.	.		4.3	.	.		.		19.1153		10.596	2.421	1.608	1.177	66.265	3.83	2.33	51.564
Ethiopia	7	PI329272	75	83.5	79.25		155	128.5	141.75		9.15	7	8.075		3.35	1.5	2.425		2.73134	4.66667	3.699		4.3	4.4	4.35		4		54.5733		.	.	.	.	.	.	.	.
Ethiopia	7	PI329294	77	.	.		202.5	.	.		.	.	.		.	.	.		.	.	.		4.9	.	.		.		65.6459		16.03	3.152	1.11	1.324	62.637	1.087	0	87.404
Ethiopia	7	PI329960	85	110	97.5		327.5	245	286.25		33.4	28	30.7		7.15	12	9.575		4.67133	2.33333	3.50233		5.5	5.2	5.35		14.0351		79.4011		14.283	3.315	1.636	1.242	64.182	3.239	0	47.891
Ethiopia	7	PI452556	58	66.5	62.25		178.5	148	163.25		16.95	18	17.475		7.8	6	6.9		2.17308	3	2.58654		4.8	3.5	4.15		51.7241		14.7266		10.372	2.662	1.613	1.322	66.57	6.696	8.565	10.62
Ethiopia	7	PI452722	75	.	.		221	210	215.5		14.85	18	16.425		4.25	12	.		3.49412	1.5	2.49706		4.8	6	5.4		.		24.0467		12.999	3.227	1.598	1.318	64.987	2.525	0	55.738
Ethiopia	7	PI452724	76	77	76.5		290	138	214		16.8	36	26.4		5.7	11	8.35		2.94737	3.27273	3.11005		5.4	2.2	3.8		.		57.6144		17.916	3.065	1.298	1.338	61.915	2.992	0	88.857
Ethiopia	7	PI452987	70	85.5	77.75		212.5	182.5	197.5		12.6	14.5	13.55		5.25	6	5.625		2.4	2.41667	2.40833		4.4	4.2	4.3		.		40.3832		16.624	2.77	1.353	1.32	62.343	1.762	0	104.424
Ethiopia	7	PI452988	75	.	.		277.5	.	.		22.85	.	.		7.15	.	.		3.1958	.	.		5.6	.	.		.		38.6919		15.403	3.615	1.763	1.373	62.437	1.183	0	29.163
Ethiopia	7	PI453035	72	.	.		267.5	.	.		26.6	.	.		4.45	.	.		5.97753	.	.		5.3	.	.		.		21.0823		12.243	3.037	1.753	1.323	65.474	1.265	0	1.089
Ethiopia	7	PI453036	75	.	.		215	.	.		11.5	.	.		4	.	.		2.875	.	.		2.8	.	.		11.1111		0		.	.	.	.	.	.	.	.
Ethiopia	7	PI453042	.	.	.		.	.	.		.	.	.		.	.	.		.	.	.		.	.	.		.		.		.	.	.	.	.	.	.	.
Ethiopia	7	PI453065	75	101.5	88.25		277.5	137	207.25		14.4	13	13.7		6.6	5	5.8		2.18182	2.6	2.39091		4.9	4	4.45		.		34.581		14.779	3.394	1.802	1.377	62.864	0.623	0	41.303
Ethiopia	7	PI453066	.	.	.		.	.	.		.	.	.		.	.	.		.	.	.		.	.	.		.		.		.	.	.	.	.	.	.	.
Ethiopia	7	PI453073	69	.	.		315	.	.		.	.	.		.	.	.		.	.	.		4.1	.	.		.		37.8237		16.964	3.132	1.717	1.111	61.855	16.944	28.938	50.54
Ethiopia	7	PI453159	72	91	81.5		235	164	199.5		11.2	12	11.6		5.5	5	5.25		2.03636	2.4	2.21818		4.1	5	4.55		0		38.8436		14.937	3.46	1.421	1.304	63.389	0.902	0	100.768
Ethiopia	7	PI453221	65	84	74.5		222.5	201	211.75		11.1	11	11.05		4.2	4	4.1		2.64286	2.75	2.69643		4.4	4.4	4.4		0		25.8346		13.344	3.19	1.487	1.285	63.806	0	0	57.839
Ethiopia	7	PI453514	68	82	75		212.5	171	191.75		10.55	11.5	11.025		3.5	5	4.25		3.01429	2.3	2.65714		5.91	4.8	5.355		4		0		.	.	.	.	.	.	.	.
Ethiopia	7	PI453701	69	77	73		177.5	179.5	178.5		12.6	10	11.3		3.95	4	3.975		3.18987	2.5	2.84494		.	5.5	.		30.4348		30.7666		16.732	2.576	1.02	1.328	61.463	0	0	105.514
Ethiopia	7	PI455180	70	.	.		195	.	.		9.4	.	.		4.75	.	.		1.97895	.	.		4.5	.	.		.		18.9616		13.262	3.181	1.506	1.247	65.05	3.128	5.149	28.098
Ethiopia	7	PI455330	62	92	77		182.5	111	146.75		12.25	10	11.125		5.85	4	4.925		2.09402	2.5	2.29701		3.9	5.005	4.4525		21.4286		0		.	.	.	.	.	.	.	.
Ethiopia	7	PI455384	65	90	77.5		205	159.5	182.25		18.35	18	18.175		4.65	5	4.825		3.94624	3.6	3.77312		3.8	4.6	4.2		0		18.9079		13.983	4.113	1.798	1.276	64.021	1.95	5.062	17
Ethiopia	7	PI455413	69	84	76.5		187.5	170	178.75		18.45	30	24.225		4.45	11	7.725		4.14607	2.72727	3.43667		3.1	2.8	2.95		.		28.1877		12.711	3.494	1.553	1.24	64.977	4.443	3.343	68.552
Ethiopia	7	PI456685	72	91.5	81.75		235	171	203		11.5	9	10.25		4.65	4	4.325		2.47312	2.25	2.36156		4.8	4.8	4.8		.		12.1235		12.633	2.798	1.613	1.259	65.293	5.52	3.602	64.894
Ethiopia	7	PI457747	56	73.5	64.75		160	135	147.5		17.5	9	13.25		3.7	4	3.85		4.72973	2.25	3.48986		5.4	4	4.7		0		0		9.992	1.892	1.693	1.263	66.946	3.184	1.458	17.165
Ethiopia	8	PI305052	85	107	96		250	151	200.5		12.95	18	15.475		10.4	7	8.7		1.24519	2.57143	1.90831		3.3	3.985	3.6425		17.6471		40.6448		.	.	.	.	.	.	.	.
Ethiopia	8	PI330034	85	95	90		257.5	173.5	215.5		11.95	13	12.475		7.65	8	7.825		1.56209	1.625	1.59355		3.2	3.5	3.35		36		30.3391		15.216	3.083	1.447	1.036	64.72	19.973	42.291	94.832
Ethiopia	8	PI452614	.	98	.		.	150	.		.	.	.		.	.	.		.	.	.		.	.	.		72.7273		.		.	.	.	.	.	.	.	.
Ethiopia	8	PI452719	85	96	90.5		272.5	227.5	250		14.55	13	13.775		7.35	7	7.175		1.97959	1.85714	1.91837		4.5	5	4.75		37.037		33.6277		14.207	3.576	1.523	1.226	64.022	0	0	65.635
Ethiopia	8	PI453928	72	91.5	81.75		186	130	158		10.3	11	10.65		4.1	5	4.55		2.5122	2.2	2.3561		3.9	3.8	3.85		17.8571		12.7904		.	.	.	.	.	.	.	.
Ethiopia	8	PI453947	.	.	.		.	.	.		.	.	.		.	.	.		.	.	.		.	.	.		.		.		.	.	.	.	.	.	.	.
Ethiopia	8	PI454083	68	73	70.5		260	85	172.5		14.6	.	14.6		4.25	.	4.25		3.43529	.	.		5.1	.	.		.		32.8415		17.041	3.582	1.608	1.275	62.672	15.373	21.464	51.402
Ethiopia	8	PI455443	57	108	82.5		280	.	.		12.8	.	.		6.3	.	.		2.03175	.	.		4	.	.		.		34.2279		14.085	3.372	1.631	1.244	64.676	2.666	0	64.646
Ethiopia	9	PI267629	62	74	68		222.5	209	215.75		16.7	16	16.35		5.2	5.5	5.35		3.21154	2.90909	3.06031		3.5	.	.		.		24.1437		.	.	.	.	.	.	.	.
Ethiopia	9	PI329320	62	.	.		202.5	.	.		29.4	.	.		9.05	.	.		3.24862	.	.		2.8	.	.		48.2759		17.7935		13.898	3.683	1.533	1.171	65.644	18.47	35.349	55.532
Ethiopia	9	PI329374	65	.	.		245	.	.		41.3	.	.		8.55	.	.		4.83041	.	.		2.4	.	.		41.3793		11.681		16.988	3.824	1.097	0.979	64.276	17.163	17.485	98.035
Ethiopia	9	PI329480	64	77	70.5		252.5	185.5	219		32.35	32	32.175		10.8	8	9.4		2.99537	4	3.49769		2.4	2.6	2.5		34.4828		11.1572		16.73	3.02	1.123	0.964	65.385	27.701	64.437	82.094
Ethiopia	9	PI329506	65	85	75		216	175.5	195.75		36.55	33	34.775		10.6	10	10.3		3.44811	3.3	3.37406		2.2	2.2	2.2		53.3333		31.779		15.841	4.254	1.331	0.95	65.21	14.478	18.705	87.134
Ethiopia	9	PI329658	69	87	78		256	183.5	219.75		28.6	22.5	25.55		6	4	5		4.76667	5.625	5.19583		2.9	3	2.95		40		26.4913		14.483	3.314	1.513	1.263	64.061	7.333	3.298	48.884
Ethiopia	9	PI329863	69	87	78		180	131.5	155.75		21.4	20	20.7		6.5	7	6.75		3.29231	2.85714	3.07473		2.6	2.5	2.55		25.9259		11.3402		18.777	2.733	1.241	0.911	64.335	24.075	53.188	116.248
Ethiopia	9	PI329881	63	77	70		213.5	144	178.75		25.75	19.5	22.625		7.6	4	5.8		3.38816	4.875	4.13158		2.9	2.9	2.9		66.6667		25.2458		18.349	3.209	1.357	1.109	63.202	15.242	21.603	48.273
Ethiopia	9	PI329903	69	77	73		235	181.5	208.25		.	20.5	20.5		.	9	9		.	2.27778	.		3.5	3.2	3.35		12		14.0505		19.659	3.307	1.152	1.021	61.569	19.604	27.627	143.941
Ethiopia	9	PI330124	63	77	70		216	174	195		26.6	30	28.3		10	6	8		2.66	5	3.83		3	3.1	3.05		38.4615		15.5369		17.165	3.556	1.39	1.075	65.3	18.813	27.985	29.697
Ethiopia	9	PI330851	.	.	.		.	.	.		.	.	.		.	.	.		.	.	.		.	.	.		76		.		.	.	.	.	.	.	.	.
Ethiopia	9	PI452967	68	84	76		215	167	191		33.85	14	23.925		16.1	6	11.05		2.10248	2.33333	2.21791		3.2	3.7	3.45		69.5652		13.6648		13.489	4.174	1.624	1.201	65.828	18.554	37.95	50.847
Ethiopia	9	PI453195	69	87	78		207.5	119	163.25		16.6	16	16.3		3.55	4	3.775		4.67606	4	4.33803		2.2	2.6	2.4		51.7241		0		.	.	.	.	.	.	.	.
Ethiopia	9	PI453300	65	82	73.5		256	191	223.5		32.7	19	25.85		6.4	5	5.7		5.10938	3.8	4.45469		3	3.4	3.2		.		42.3749		15.613	2.921	1.215	1.08	65.593	19.314	37.501	74.457
Ethiopia	9	PI453811	68	83.5	75.75		212.5	147.5	180		30.15	20.5	25.325		4.95	4	4.475		6.09091	5.125	5.60795		2.5	3.1	2.8		82.6087		26.9801		.	.	.	.	.	.	.	.
Ethiopia	9	PI453834	62	76	69		187.5	132.5	160		23	21	22		4.5	5	4.75		5.11111	4.2	4.65556		2.4	2.6	2.5		31.0345		22.406		18.947	2.97	1.26	1.05	63.284	19.091	47.801	114.07
Ethiopia	9	PI453953	71	84	77.5		242.5	161	201.75		26.45	25	25.725		4.05	4	4.025		6.53086	6.25	6.39043		2.9	3.4	3.15		.		16.9243		19.519	3.171	0.923	0.803	63.827	16.23	26.187	178.87
Ethiopia	9	PI454556	82	77	79.5		205	96.5	150.75		24.05	15.5	19.775		10.35	2	6.175		2.32367	7.75	5.03684		2.8	3.385	3.0925		46.6667		0		.	.	.	.	.	.	.	.
Ethiopia	9	PI455248	63	89	76		227.5	121	174.25		28.5	20	24.25		10.05	3	6.525		2.83582	6.66667	4.75124		3.1	3.415	3.2575		10		18.3268		16.074	4.32	1.476	1.246	64.197	16.156	34.76	21.125
Ethiopia	9	PI456660	62	.	.		207.5	.	.		20.25	.	.		3.95	.	.		5.12658	.	.		3.905	.	.		.		12.4814		.	.	.	.	.	.	.	.
Ethiopia	9	PI457434	71	87	79		275	176.5	225.75		26.35	25	25.675		16.25	7	11.625		1.62154	3.57143	2.59648		4.2	3.03	3.615		10		12.2748		19.647	3.721	1.244	1.115	61.804	16.665	29.324	121.291
Ethiopia	9	PI533902	75	88	81.5		127.5	105	116.25		22.2	22	22.1		3	3.5	3.25		7.4	6.28571	6.84286		3	2.8	2.9		23.3333		28.6087		.	.	.	.	.	.	.	.
Ethiopia	9	PI534136	75	.	.		40	.	.		12.3	.	.		2.75	.	.		4.47273	.	.		1.525	.	.		.		.		.	.	.	.	.	.	.	.
Ethiopia	9	PI534149	.	.	.		.	.	.		.	.	.		.	.	.		.	.	.		.	.	.		.		.		.	.	.	.	.	.	.	.
Ethiopia	9	PI534150	58	.	.		92.5	.	.		22.65	.	.		3	.	.		7.55	.	.		2.93	.	.		.		.		.	.	.	.	.	.	.	.
Ethiopia	9	PI585506	63	91	77		245	159	202		32.25	23	27.625		9.75	12	10.875		3.30769	1.91667	2.61218		2.4	2.6	2.5		45.8333		16.0894		14.947	3.431	1.502	1.142	65.937	20.528	52.355	44.263
Ethiopia	10	PI276813	72	89	80.5		275	178	226.5		33.85	39	36.425		4.4	5	4.7		7.69318	7.8	7.74659		4.6	3.7	4.15		5.88235		15.5073		13.195	2.632	2	1.232	64.009	2.139	0	9.507
Ethiopia	10	PI305055	70	86	78		267.5	219	243.25		34	44	39		3.85	6	4.925		8.83117	7.33333	8.08225		6	5.2	5.6		20		11.0214		16.468	3.774	1.651	1.357	62.028	0.694	0	0
Ethiopia	10	PI329288	63	92	77.5		237.5	178	207.75		25.85	34	29.925		6.35	5	5.675		4.07087	6.8	5.43543		3.6	4	3.8		22.2222		14.0088		16.066	3.102	1.791	1.324	62.22	17.206	32.08	23.853
Ethiopia	10	PI330007	63	80	71.5		292.5	213.5	253		35	35	35		6.5	9	7.75		5.38462	3.88889	4.63675		3.5	3.4	3.45		21.7391		12.2622		14.188	4.083	1.819	1.245	64.411	14.745	28.39	10.553
Ethiopia	10	PI453189	71	84	77.5		247.5	165	206.25		35.25	21	28.125		5.15	5	5.075		6.84466	4.2	5.52233		4.6	4.4	4.5		.		12.667		11.446	3.392	1.713	1.253	66.759	1.989	4.849	21.546
Ethiopia	10	PI453557	75	89	82		242.5	175	208.75		28.3	29	28.65		2.4	3	2.7		11.7917	9.66667	10.7292		4.8	5.1	4.95		16.6667		7.67642		.	.	.	.	.	.	.	.
Ethiopia	10	PI454086	65	96	80.5		212.5	145	178.75		29.9	25	27.45		4.3	3.5	3.9		6.95349	7.14286	7.04817		4.53	5.2	4.865		.		11.7749		.	.	.	.	.	.	.	.
Ethiopia	10	PI454483	63	95	79		212.5	119	165.75		25.85	15.5	20.675		3.55	2	2.775		7.28169	7.75	7.51585		3.8	4.6	4.2		72.7273		0		11.386	2.315	1.334	1.311	65.061	2.297	0	51.414
Ethiopia	10	PI454584	75	88	81.5		225	191	208		14.55	36	25.275		2.65	5.5	4.075		5.49057	6.54545	6.01801		5.85	4	4.925		.		34.0452		15.404	2.596	1.364	1.405	62.493	0.929	1.136	32.321
Ethiopia	10	PI454791	69	80	74.5		227.5	172	199.75		23.15	36	29.575		3.65	6	4.825		6.34247	6	6.17123		5.9	5	5.45		75		13.6384		16.308	2.901	1.46	1.328	62.246	0.661	0	14.262
Ethiopia	10	PI454890	55	75.5	65.25		230	199.5	214.75		30.85	40	35.425		4.15	5	4.575		7.43373	8	7.71687		2.7	3.4	3.05		.		12.8335		15.781	4.191	1.462	1.264	63.844	17.919	35.995	10.42
Ethiopia	10	PI455100	65	77.5	71.25		245	164	204.5		40.3	45	42.65		4.7	6	5.35		8.57447	7.5	8.03723		4.9	5.3	5.1		4.54545		13.7882		10.635	2.752	1.702	1.309	66.533	2.732	5.35	15.841
Ethiopia	10	PI455605	.	.	.		.	.	.		.	.	.		.	.	.		.	.	.		.	.	.		.		.		.	.	.	.	.	.	.	.
Ethiopia	10	PI457602	82	91.5	86.75		212.5	129	170.75		13.45	29	21.225		5.75	3	4.375		2.33913	9.66667	6.0029		4.3	5.21	4.755		0		15.2594		18.755	3.87	1.572	1.273	61.187	13.775	20.005	82.034
Ethiopia	10	PI457638	68	77	72.5		208.5	146.5	177.5		13.6	14	13.8		2.6	3	2.8		5.23077	4.66667	4.94872		5	5.4	5.2		7.40741		30.0968		9.786	1.552	1.718	1.237	67.678	3.422	2.453	21.725
Ethiopia	10	PI457897	58	57	57.5		196	151.5	173.75		27.6	25	26.3		3	4.5	3.75		9.2	5.55556	7.37778		5.9	5.2	5.55		.		16.1188		10.228	1.448	1.776	1.215	67.157	1.96	0	8.764
Ethiopia	11	PI329287	77	.	.		215	.	.		.	.	.		.	.	.		.	.	.		3.4	.	.		3.57143		23.6165		13.863	3.7	1.807	1.324	63.944	1.521	0	19.07
Ethiopia	11	PI452944	72	84	78		233.5	158.5	196		10.55	9	9.775		4.55	3	3.775		2.31868	3	2.65934		3.6	3.54	3.57		47.8261		13.7942		12.987	3.571	1.902	1.255	65.065	0	0	57.823
Ethiopia	11	PI453070	97	.	.		265	.	.		14.45	.	.		4.9	.	.		2.94898	.	.		2.8	.	.		29.6296		18.1752		.	.	.	.	.	.	.	.
Ethiopia	11	PI453072	77	.	.		232.5	.	.		15.5	.	.		7.1	.	.		2.1831	.	.		3.4	.	.		3.84615		13.0611		13.192	3.301	1.607	1.281	64.767	0.817	0	34.517
Ethiopia	11	PI453074	77	99	88		257.5	129	193.25		19.35	18	18.675		8.1	7	7.55		2.38889	2.57143	2.48016		3.1	2.4	2.75		11.5385		14.5233		.	.	.	.	.	.	.	.
Ethiopia	11	PI453075	75	95	85		250	138	194		16.35	16	16.175		7.7	5	6.35		2.12338	3.2	2.66169		3.3	3.6	3.45		20.6897		15.823		13.729	3.709	1.869	1.318	64.597	0.994	0	27.924
Ethiopia	11	PI453144	77	90	83.5		267.5	198.5	233		16.7	17	16.85		5.8	5	5.4		2.87931	3.4	3.13966		3.4	3.3	3.35		20.6897		0		13.291	3.211	1.649	1.31	64.276	0	0	29.087
Ethiopia	11	PI453936	75	93	84		242.5	126.5	184.5		16.2	16	16.1		5.4	7	6.2		3	2.28571	2.64286		3.9	3.32	3.61		31.0345		11.7705		11.744	3.611	1.817	1.295	66.368	1.822	0.146	6.15
Ethiopia	11	PI534118	.	.	.		.	.	.		.	.	.		.	.	.		.	.	.		.	.	.		.		.		.	.	.	.	.	.	.	.
Ethiopia	Admixture	PI196890	.	.	.		.	.	.		.	.	.		.	.	.		.	.	.		.	.	.		.		.		.	.	.	.	.	.	.	.
Ethiopia	Admixture	PI330271	.	81	.		.	164.5	.		.	.	.		.	.	.		.	.	.		.	.	.		.		.		.	.	.	.	.	.	.	.
Ethiopia	Admixture	PI453031	72	.	.		270	.	.		32.3	.	.		5.65	.	.		5.71681	.	.		3.4	.	.		.		22.6709		.	.	.	.	.	.	.	.
Ethiopia	Admixture	PI453715	62	76	69		185	171.5	178.25		17.75	24	20.875		2.95	7	4.975		6.01695	3.42857	4.72276		2.4	4	3.2		.		0		.	.	.	.	.	.	.	.
Ethiopia	Admixture	PI454516	69	.	.		185	.	.		40.05	.	.		7.85	.	.		5.10191	.	.		2.4	.	.		100		17.4454		17.435	4.191	1.676	1.134	61.631	41.232	95.076	128.747
Ethiopia	Admixture	PI456767	.	.	.		.	.	.		.	.	.		.	.	.		.	.	.		.	.	.		.		.		.	.	.	.	.	.	.	.
Ethiopia	Admixture	PI457862	65	.	.		221	.	.		23.05	.	.		3.35	.	.		6.8806	.	.		3.9	.	.		.		16.6327		11.499	2.94	1.551	1.291	65.04	12.89	25.05	18.141
Ethiopia	Admixture	PI273966	65	.	.		280	.	.		31.15	.	.		6.5	.	.		4.79231	.	.		3.1	.	.		.		13.8923		14.568	2.92	1.74	1.078	65.037	22.526	44.738	39.032
Ethiopia	Admixture	PI329386	68	.	.		226	.	.		31.7	.	.		5.85	.	.		5.4188	.	.		5.2	.	.		55.5556		18.1216		13.814	3.075	1.545	1.329	64.434	3.139	1.392	49.177
Ethiopia	Admixture	PI330191	68	73	70.5		227.5	200	213.75		46.9	41	43.95		15.65	13	14.325		2.99681	3.15385	3.07533		2.5	2.3	2.4		43.4783		11.908		.	.	.	.	.	.	.	.
Ethiopia	Admixture	PI452803	68	.	.		282.5	.	.		33.85	.	.		3.55	.	.		9.53521	.	.		5.8	.	.		.		35.2123		12.461	2.992	1.78	1.311	65.094	2.143	0	16.439
Ethiopia	Admixture	PI452847	69	.	.		295	.	.		23.05	.	.		3.2	.	.		7.20312	.	.		4.155	.	.		.		20.4017		.	.	.	.	.	.	.	.
Ethiopia	Admixture	PI453010	68	.	.		261	.	.		24.75	.	.		4.35	.	.		5.68966	.	.		6.1	.	.		.		15.4104		11.715	3.071	1.719	1.336	65.395	2.523	1.197	10.008
Ethiopia	Admixture	PI453275	68	84	76		250	220	235		28.6	27.5	28.05		7.1	6	6.55		4.02817	4.58333	4.30575		3.7	4.4	4.05		30		20.9166		14.884	3.778	1.794	1.298	63.743	11.601	22.777	15.865
Ethiopia	Admixture	PI453320	69	82	75.5		277.5	196.5	237		37.25	40	38.625		6.75	6	6.375		5.51852	6.66667	6.09259		2.6	3.7	3.15		0		13.5815		.	.	.	.	.	.	.	.
Ethiopia	Admixture	PI453890	75	84	79.5		255	173	214		34.65	27	30.825		5.15	6	5.575		6.72816	4.5	5.61408		4.1	3.6	3.85		.		10.9874		13.109	3.734	1.8	1.321	64.001	14.554	33.135	7.434
Ethiopia	Admixture	PI454246	68	92	80		207.5	133	170.25		21.6	16	18.8		2.35	2	2.175		9.19149	8	8.59574		3.535	3.365	3.45		35		0		.	.	.	.	.	.	.	.
Ethiopia	Admixture	PI454572	62	82	72		280	172.5	226.25		29.45	32	30.725		5.55	7	6.275		5.30631	4.57143	4.93887		5.4	5.26667	5.33333		90		18.769		13.059	3.097	1.646	1.289	65.184	13.832	25.559	22.576
Ethiopia	Admixture	PI454998	56	68	62		195	152	173.5		29.15	27	28.075		5.8	4	4.9		5.02586	6.75	5.88793		3.6	3.9	3.75		9.09091		0		.	.	.	.	.	.	.	.
Ethiopia	Admixture	PI455288	63	77	70		250	163	206.5		33.15	28	30.575		5.15	4	4.575		6.43689	7	6.71845		3.695	3.985	3.84		37.5		13.9075		16.422	3.452	1.477	1.384	62.559	0.915	4.48	25.95
Ethiopia	Admixture	PI455295	63	81.5	72.25		265	149	207		33.2	31	32.1		11.1	14	12.55		2.99099	2.21429	2.60264		3.7	3.5	3.6		19.2308		0		12.481	4.15	1.816	1.12	66.082	16.077	33.61	40.093
Ethiopia	Admixture	PI455751	.	.	.		.	.	.		.	.	.		.	.	.		.	.	.		.	.	.		.		.		.	.	.	.	.	.	.	.
Ethiopia	Admixture	PI455930	69	88	78.5		220	150	185		20.65	15	17.825		5.3	3.5	4.4		3.89623	4.28571	4.09097		5	4.6	4.8		66.6667		0		.	.	.	.	.	.	.	.
Ethiopia	Admixture	PI455954	68	78.5	73.25		205	167.5	186.25		38.1	24	31.05		8.1	10	9.05		4.7037	2.4	3.55185		5.4	5.625	5.5125		16.6667		67.8224		15.997	3.389	1.519	1.358	62.436	15.483	32.783	20.607
Ethiopia	Admixture	PI534151	65	74	69.5		40	124	82		.	14	14		.	6	6		.	2.33333	.		1.6	3.5	2.55		25		.		.	.	.	.	.	.	.	.
Ethiopia	Admixture	PI534155	.	88.5	.		.	123	.		.	20	.		.	5	.		.	4	.		.	3.8	.		10.7143		.		.	.	.	.	.	.	.	.
Ethiopia	Admixture	PI452728	85	106.5	95.75		235	140.5	187.75		17.1	17	17.05		7.25	5	6.125		2.35862	3.4	2.87931		1.52	3.345	2.4325		46.6667		20.2038		.	.	.	.	.	.	.	.
Ethiopia	Admixture	PI453046	78	.	.		197.5	.	.		13.4	.	.		3.8	.	.		3.52632	.	.		3.37	.	.		.		12.9365		.	.	.	.	.	.	.	.
Ethiopia	Admixture	PI534156	.	.	.		.	.	.		.	.	.		.	.	.		.	.	.		.	.	.		.		.		.	.	.	.	.	.	.	.
Ethiopia	Admixture	PI330295	51	90.5	70.75		202.5	115	158.75		17.3	18	17.65		4.3	5	4.65		4.02326	3.6	3.81163		3.3	4.435	3.8675		76.9231		16.399		11.646	3.037	1.417	1.332	64.093	8.905	20.191	7.001
Ethiopia	Admixture	PI330297	48	.	.		178.5	.	.		19.9	.	.		2.6	.	.		7.65385	.	.		4.225	.	.		.		0		.	.	.	.	.	.	.	.
Ethiopia	Admixture	PI452680	62	.	.		203.5	.	.		19.3	.	.		5.75	.	.		3.35652	.	.		4.05	.	.		.		15.2718		14.156	3.212	1.616	1.385	64.478	2.784	5.062	13.603
Ethiopia	Admixture	PI452922	58	76	67		215	146.5	180.75		30.85	27	28.925		10.35	9	9.675		2.98068	3	2.99034		4.2	4.6	4.4		24		24.7707		14.546	4.271	1.762	1.386	63.151	13.014	22.072	19.538
Ethiopia	Admixture	PI453749	69	77	73		255	234	244.5		.	34	.		.	8	8		.	4.25	4.25		4.4	4	4.2		.		10.4581		17.322	3.827	1.499	1.263	63.482	12.149	14.098	31.887
Ethiopia	Admixture	PI453919	57	74	65.5		227.5	135.5	181.5		20.1	15	17.55		5.8	5	5.4		3.46552	3	3.23276		3.9	4.3	4.1		3.7037		15.9244		14.933	2.388	1.389	1.269	65.432	18.774	40.776	63.364
Ethiopia	Admixture	PI454148	62	94	78		226	114.5	170.25		23.2	19	21.1		5.65	4.5	5.075		4.10619	4.22222	4.16421		3.75	4.36	4.055		34.7826		16.9026		.	.	.	.	.	.	.	.
Ethiopia	Admixture	PI454254	62	78.5	70.25		205	182.5	193.75		18.4	19	18.7		3.85	5	4.425		4.77922	3.8	4.28961		4.8	6	5.4		.		11.2563		10.945	2.22	1.563	1.245	66.411	14.117	27.763	64.336
Ethiopia	Admixture	PI454981	57	63.5	60.25		215	134.5	174.75		23.6	17.5	20.55		4.45	3	3.725		5.30337	5.83333	5.56835		4.5	4.2	4.35		.		16.746		11.521	2.365	1.393	1.306	65.757	5.97	6.572	32.919
Ethiopia	Admixture	PI455140	51	73.5	62.25		112.5	110.5	111.5		13.15	15	14.075		2.4	3	2.7		5.47917	5	5.23958		4.79	3.7	4.245		37.931		0		.	.	.	.	.	.	.	.
Ethiopia	Admixture	PI455484	50	58.5	54.25		162.5	134	148.25		21.6	19	20.3		5.65	3	4.325		3.82301	6.33333	5.07817		4.6	5	4.8		5.26316		20.1652		.	.	.	.	.	.	.	.
Ethiopia	Admixture	PI456113	57	95	76		165	132.5	148.75		23.35	17	20.175		4.75	2.5	3.625		4.91579	6.8	5.85789		3.4	4.39	3.895		20		21.0345		.	.	.	.	.	.	.	.
Ethiopia	Admixture	PI456865	55	.	.		195	.	.		31.8	.	.		2.2	.	.		14.4545	.	.		2.2	.	.		78.2609		.		.	.	.	.	.	.	.	.
Ethiopia	Admixture	PI457194	68	.	.		252.5	.	.		24.8	.	.		3.95	.	.		6.27848	.	.		4.2	4	.		20		29.8698		10.895	2.566	1.272	1.334	67.197	2.42	1.865	19.274
Ethiopia	Admixture	PI457234	62	91	76.5		265	108	186.5		28	14	21		2.75	2	2.375		10.1818	7	8.59091		6.095	3	4.5475		23.8095		23.8139		.	.	.	.	.	.	.	.
Ethiopia	Admixture	PI457398	64	84	74		275	205	240		30.8	31	30.9		5.2	5	5.1		5.92308	6.2	6.06154		4.1	4.13	4.115		8		24.913		15.162	3.411	1.521	1.34	62.631	1.375	0	44.79
Ethiopia	Admixture	PI457473	76	91	83.5		220	240	230		19.6	21	20.3		4.6	8	6.3		4.26087	2.625	3.44293		4	5.8	4.9		.		.		15.488	4.082	1.534	1.223	63.75	19.8	31.628	12.008
Ethiopia	Admixture	PI457476	68	88	78		205	120.5	162.75		24.25	14	19.125		4.05	3	3.525		5.98765	4.66667	5.32716		5.165	5.13	5.1475		0		32.4135		13.827	3.22	1.832	1.234	64.36	14.768	39.064	21.329
Ethiopia	Admixture	PI533918	64.6667	76.1667	70.4167		105.333	84	94.6667		19.5833	14.6667	17.125		3.95	3.66667	3.80833		5.28182	4.02778	4.6548		4.53333	4.23333	4.38333		.		17.5217		12.608	3.28667	1.686	1.371	64.4583	4.879	3.798	30.592
Ethiopia	Admixture	PI452736	63	85	74		250	193.5	221.75		24.95	25	24.975		4.65	4	4.325		5.36559	6.25	5.8078		4.8	3.6	4.2		14.2857		13.8011		12.511	2.87	1.662	1.365	64.934	3.91	0.599	19.142
Ethiopia	Admixture	PI453494	65	85	75		263.5	180.5	222		17.35	21	19.175		6	7	6.5		2.89167	3	2.94583		7.265	4.1	5.6825		4.7619		7.7983		13.3	2.969	1.725	1.27	66.27	11.263	20.838	37.839
Ethiopia	Admixture	PI453587	70	85.5	77.75		222.5	182	202.25		12.9	19	15.95		3.15	6	4.575		4.09524	3.16667	3.63095		4.14	5.3	4.72		22.2222		12.6427		.	.	.	.	.	.	.	.
Ethiopia	Admixture	PI453604	69	76	72.5		202.5	168.5	185.5		16.55	24	20.275		4.55	6	5.275		3.63736	4	3.81868		5.1	4.5	4.8		16.6667		9.65772		12.095	2.301	1.529	1.262	64.57	1.099	0	67.547
Ethiopia	Admixture	PI453641	70	79.5	74.75		255	245.5	250.25		18.1	35	26.55		3.3	10	6.65		5.48485	3.5	4.49242		3.965	4.9	4.4325		.		7.72762		.	.	.	.	.	.	.	.
Ethiopia	Admixture	PI453670	69	94.5	81.75		237	148	192.5		.	17	.		.	4	4		.	4.25	.		.	2.8	.		80		13.2986		12.416	1.179	1.313	1.182	66.206	4.499	0	65.694
Ethiopia	Admixture	PI453938	72	.	.		245	.	.		16.05	.	.		3.8	.	.		4.22368	.	.		5	.	.		.		14.7631		16.151	3.036	1.628	1.256	62.06	3.041	0	67.312
Ethiopia	Admixture	PI454234	68	92	80		208.5	118	163.25		17.5	16	16.75		2.8	2	2.4		6.25	8	7.125		4.4	3.6	4		5.55556		0		.	.	.	.	.	.	.	.
Ethiopia	Admixture	PI454323	75	95	85		255	109	182		24.7	15	19.85		4.1	2	3.05		6.02439	7.5	6.7622		4.3	3.2	3.75		100		0		.	.	.	.	.	.	.	.
Ethiopia	Admixture	PI454519	55	76	65.5		187.5	94.5	141		20.5	15	17.75		3.6	4	3.8		5.69444	3.75	4.72222		4.76	3.5	4.13		0		26.567		9.695	1.714	1.705	1.291	66.528	4.159	3.443	3.458
Ethiopia	Admixture	PI454609	75	106	90.5		187.5	121	154.25		12.2	10.5	11.35		4.4	4	4.2		2.77273	2.625	2.69886		3.5	3.9	3.7		26.087		19.9275		.	.	.	.	.	.	.	.
Ethiopia	Admixture	PI455558	56	.	.		207.5	.	.		27.65	.	.		3.75	.	.		7.37333	.	.		4.415	.	.		.		16.9366		.	.	.	.	.	.	.	.
Ethiopia	Admixture	PI455585	82	87	84.5		187.5	151.5	169.5		12.5	10	11.25		4.2	4	4.1		2.97619	2.5	2.7381		5.8	4.58	5.19		100		26.1928		15.612	3.369	1.442	1.372	61.954	0	0	56.723
Ethiopia	Admixture	PI455698	69	73	71		240	219	229.5		28.25	27	27.625		6.55	4	5.275		4.31298	6.75	5.53149		3.925	2.275	3.1		100		17.7169		12.552	3.289	1.73	1.3	63.956	12.052	25.85	8.37
Ethiopia	Admixture	PI456157	64	77	70.5		202.5	155	178.75		20.2	21	20.6		3.8	4	3.9		5.31579	5.25	5.28289		6.3	5.9	6.1		100		32.1537		15.646	2.815	1.348	1.378	62.916	3.305	0	35.921
Ethiopia	Admixture	PI456478	77	86.5	81.75		170	159	164.5		.	20	20		.	7	7		.	2.85714	.		4	4	4		100		.		.	.	.	.	.	.	.	.
Ethiopia	Admixture	PI456610	.	.	.		.	.	.		.	.	.		.	.	.		.	.	.		.	.	.		.		.		.	.	.	.	.	.	.	.
Ethiopia	Admixture	PI456632	65	86	75.5		195	143.5	169.25		19.05	19	19.025		2.55	7	4.775		7.47059	2.71429	5.09244		4.6	3.1	3.85		4.34783		0		11.337	2.302	1.833	1.277	65.707	2.282	0.853	21.286
Ethiopia	Admixture	PI533907	75	96	85.5		60	81.5	70.75		25.75	17	21.375		4.3	2.5	3.4		5.98837	6.8	6.39419		3.3	3.29	3.295		0		.		13.748	3.306	1.741	1.153	66.035	18.008	34.949	58.193
Ethiopia	Admixture	PI196047	.	.	.		.	.	.		.	.	.		.	.	.		.	.	.		.	.	.		.		.		.	.	.	.	.	.	.	.
Ethiopia	Admixture	PI267588	.	77	.		.	198	.		.	21	.		.	6	.		.	3.5	3.5		.	.	.		.		.		.	.	.	.	.	.	.	.
Ethiopia	Admixture	PI329744	.	.	.		.	.	.		.	.	.		.	.	.		.	.	.		.	.	.		.		.		.	.	.	.	.	.	.	.
Ethiopia	Admixture	PI330077	68	80	74		216	162	189		22.3	19	20.65		11.05	9	10.025		2.0181	2.11111	2.06461		2.6	3.7	3.15		60		25.3769		.	.	.	.	.	.	.	.
Ethiopia	Admixture	PI454296	63	74	68.5		235	167.5	201.25		22.15	20	21.075		5.35	7	6.175		4.14019	2.85714	3.49866		3.4	3.7	3.55		0		0		15.709	2.937	1.794	1.321	61.99	11.973	18.575	42.983
Ethiopia	Admixture	PI454716	71	86	78.5		222.5	176	199.25		12	12	12		6.35	5	5.675		1.88976	2.4	2.14488		5.2	5.1	5.15		100		13.5247		.	.	.	.	.	.	.	.
Ethiopia	Admixture	PI455532	68	.	.		166	.	.		16.6	.	.		3.2	.	.		5.1875	.	.		5.35	.	.		11.1111		0		.	.	.	.	.	.	.	.
Ethiopia	Admixture	PI455606	82	103	92.5		245	154.5	199.75		34.15	28	31.075		5.35	6.5	5.925		6.38318	4.30769	5.34543		4.2	3.595	3.8975		100		22.1312		11.837	1.921	1.674	1.266	65.374	0.27	0	28.029
Ethiopia	Admixture	PI455746	68	73	70.5		207.5	190	198.75		22.6	19	20.8		4.6	3	3.8		4.91304	6.33333	5.62319		2.5	4.5	3.5		6.25		0		.	.	.	.	.	.	.	.
Ethiopia	Admixture	PI455791	.	66	.		.	85	.		.	14	.		.	2	.		.	7	.		.	3.4	.		.		.		.	.	.	.	.	.	.	.
Ethiopia	Admixture	PI455806	68	73	70.5		207.5	157	182.25		22.75	19.5	21.125		5.55	5	5.275		4.0991	3.9	3.99955		5.9	5.5	5.7		6.66667		15.7648		12.49	2.808	1.663	1.347	64.981	0.943	0	9.731
Ethiopia	Admixture	PI455811	58	78.5	68.25		215	100	157.5		26.65	21	23.825		8.7	4.5	6.6		3.06322	4.66667	3.86494		4.9	4.1	4.5		16.6667		51.9236		18.607	3.818	1.583	1.354	60.418	18.701	35.107	1.962
Ethiopia	Admixture	PI455830	69	77	73		145	140	142.5		23.5	23	23.25		4.4	6	5.2		5.34091	3.83333	4.58712		4.6	5.1	4.85		9.09091		20.7234		12.145	3.46	1.726	1.336	65.197	1.317	0	0
Ethiopia	Admixture	PI455881	.	.	.		.	.	.		.	.	.		.	.	.		.	.	.		.	3	.		.		.		.	.	.	.	.	.	.	.
Ethiopia	Admixture	PI455901	62	78.5	70.25		195	126.5	160.75		20.05	13	16.525		5.55	2	3.775		3.61261	6.5	5.05631		5.2	5.3	5.25		3.7037		0		.	.	.	.	.	.	.	.
Ethiopia	Admixture	PI455976	63	83	73		230	152.5	191.25		24.4	26	25.2		3.9	9	6.45		6.25641	2.88889	4.57265		5.2	5.6	5.4		13.3333		23.302		10.193	2.425	1.587	1.325	66.504	1.612	0	23.293
Ethiopia	Admixture	PI455987	68	78.5	73.25		242.5	186	214.25		30.05	31	30.525		8.25	6	7.125		3.64242	5.16667	4.40455		5.3	5	5.15		6.66667		31.1242		13.21	2.525	1.59	1.359	64.496	1.639	0	26.414
Ethiopia	Admixture	PI456024	68	78.5	73.25		245	152.5	198.75		23.95	19	21.475		4.4	3.5	3.95		5.44318	5.42857	5.43588		4.27	3.9	4.085		8.33333		17.3328		.	.	.	.	.	.	.	.
Ethiopia	Admixture	PI456037	58	77	67.5		232.5	161	196.75		24.65	28	26.325		6.25	4	5.125		3.944	7	5.472		5.4	4.4	4.9		7.69231		0		11.322	2.767	1.801	1.294	66.412	1.482	0	2.911
Ethiopia	Admixture	PI456094	.	.	.		.	.	.		.	.	.		.	.	.		.	.	.		.	.	.		.		.		.	.	.	.	.	.	.	.
Ethiopia	Admixture	PI456272	.	.	.		.	.	.		.	.	.		.	.	.		.	.	.		.	.	.		.		.		.	.	.	.	.	.	.	.
Ethiopia	Admixture	PI456354	51	84	67.5		165	78.5	121.75		22.95	13	17.975		5.6	5	5.3		4.09821	2.6	3.34911		5	4.8	4.9		30.7692		13.004		.	.	.	.	.	.	.	.
Ethiopia	Admixture	PI456359	56	.	.		240	.	.		26.25	.	.		7.05	.	.		3.7234	.	.		6.2	.	.		.		12.8871		12.278	2.52	1.632	1.336	65.101	4.506	2.296	47.96
Ethiopia	Admixture	PI457799	58	87.5	72.75		212.5	128	170.25		10.2	10	10.1		3.8	4	3.9		2.68421	2.5	2.59211		4.8	2.8	3.8		.		0		10.872	2.179	1.518	1.359	65.751	1.921	1.771	21.389
Ethiopia	Admixture	PI195042	68	.	.		235	.	.		38.85	.	.		6.15	.	.		6.31707	.	.		3.9	.	.		40.7407		20.9434		15.049	3.524	1.426	1.384	63.655	1.679	0	7.621
Ethiopia	Admixture	PI267583	55	.	.		183.5	.	.		35.45	.	.		5.1	.	.		6.95098	.	.		3.7	.	.		.		20.5175		8.741	1.875	1.626	1.239	67.41	5.933	8.784	34.056
Ethiopia	Admixture	PI329479	71	93	82		289.5	183.5	236.5		23.4	8	15.7		7.2	3.5	5.35		3.25	2.28571	2.76786		3	3.5	3.25		68		22.392		13.259	3.955	1.627	1.3	65.794	20.623	45.724	0
Ethiopia	Admixture	PI454221	72	.	.		282.5	.	.		22.05	.	.		8.45	.	.		2.60947	.	.		3.8	.	.		0		15.8976		17.671	3.691	1.643	1.176	62.564	20.08	38.739	7.158
Ethiopia	Admixture	PI456793	.	.	.		.	.	.		.	.	.		.	.	.		.	.	.		.	.	.		.		.		.	.	.	.	.	.	.	.
Ethiopia	Admixture	PI456943	58	83	70.5		217.5	170	193.75		24.75	22	23.375		2.9	4	3.45		8.53448	5.5	7.01724		4	3.355	3.6775		55.1724		25.2387		13.428	2.812	1.362	1.332	65.724	3.007	9.054	14.829
Ethiopia	Admixture	PI329446	.	83	.		.	73	.		.	.	.		.	.	.		.	.	.		.	.	.		.		.		.	.	.	.	.	.	.	.
Ethiopia	Admixture	PI330275	68	.	.		270	.	.		36.35	.	.		12.15	.	.		2.99177	.	.		2.2	.	.		40		12.1457		13.673	3.569	1.654	1.253	64.562	11.206	16.978	49.872
Ethiopia	Admixture	PI453680	65	76	70.5		256	168.5	212.25		24.35	22	23.175		4.3	7	5.65		5.66279	3.14286	4.40282		.	4	.		55		19.4939		16.765	3.605	1.481	1.201	62.083	17.073	31.334	82.094
Ethiopia	Admixture	PI454881	58	75	66.5		200	151	175.5		23.8	19	21.4		7.35	5	6.175		3.2381	3.8	3.51905		3.6	3.8	3.7		12.5		12.8097		.	.	.	.	.	.	.	.
Ethiopia	Admixture	PI454936	68	73	70.5		230	165.5	197.75		24.4	28	26.2		3.35	6	4.675		7.28358	4.66667	5.97512		3.63	3.19	3.41		.		28.2685		.	.	.	.	.	.	.	.
Ethiopia	Admixture	PI454941	58	73	65.5		135	143.5	139.25		.	18	.		.	4	4		.	4.5	.		5	5.7	5.35		13.7931		14.2148		11.929	2.391	1.304	1.313	64.954	0.159	0	58.762
Ethiopia	Admixture	PI454987	69	75	72		80	138	109		.	23	.		.	6	6		.	3.83333	.		3	4	3.5		0		15.7343		.	.	.	.	.	.	.	.
Ethiopia	Admixture	PI455017	68	77	72.5		245	186	215.5		21.05	26.5	23.775		3.6	6	4.8		5.84722	4.41667	5.13194		3.7	4.3	4		15.7895		0		9.785	2.529	1.976	1.253	65.94	5.843	6.169	48.852
Ethiopia	Admixture	PI455038	57	70.5	63.75		237.5	158.5	198		39.4	23	31.2		6	1.5	3.75		6.56667	15.3333	10.95		3.1	3.07	3.085		.		0		19.344	3.489	1.34	1.16	62.751	17.649	32.701	0
Ethiopia	Admixture	PI455892	57	75.5	66.25		183.5	92.5	138		14.6	12.5	13.55		3.9	5	4.45		3.74359	2.5	3.12179		4.7	.	.		5.26316		64.5884		14.608	2.967	1.51	1.289	63.656	8.735	12.719	34.669
Ethiopia	Admixture	PI455947	58	77	67.5		237.5	146	191.75		25.05	22	23.525		7.4	3	5.2		3.38514	7.33333	5.35923		5.4	5.5	5.45		20.8333		16.0512		10.769	2.997	1.447	1.321	65.38	10.672	20.444	0
Ethiopia	Admixture	PI456254	56	73	64.5		192.5	126.5	159.5		20.85	14	17.425		5.45	2	3.725		3.82569	7	5.41284		3.82	2.52	3.17		77.7778		13.4777		17.283	3.693	1.666	1.376	62.021	9.105	12.044	0
Ethiopia	Admixture	PI456293	64	77	70.5		187.5	134	160.75		18.65	19	18.825		5.7	7	6.35		3.27193	2.71429	2.99311		4	3.5	3.75		21.0526		12.8356		.	.	.	.	.	.	.	.
Ethiopia	Admixture	PI456304	58	80.5	69.25		207.5	132	169.75		26.9	23	24.95		4.3	8	6.15		6.25581	2.875	4.56541		6.3	5.5	5.9		40.9091		26.226		9.68	2.336	1.748	1.327	67.246	5.066	7.27	21.582
Ethiopia	Admixture	PI456357	65	79	72		231	158	194.5		17.75	17	17.375		5.65	6	5.825		3.14159	2.83333	2.98746		4.4	4	4.2		23.5294		14.5889		9.958	2.671	1.817	1.256	67.131	5.647	5.435	45.691
Ethiopia	Admixture	PI456581	69	86.5	77.75		270	189.5	229.75		16.6	36	26.3		3.3	3	3.15		5.0303	12	8.51515		4.4	4	4.2		0		17.3569		13.772	2.996	1.471	1.316	63.81	3.245	3.144	66.247
Ethiopia	Admixture	PI456623	63	80	71.5		245	160	202.5		21.35	.	21.35		3.75	.	3.75		5.69333	.	5.69333		4.9	.	.		.		18.2457		12.323	2.547	1.724	1.336	65.625	1.938	0.191	20.388
Ethiopia	Admixture	PI456687	69	91	80		245	156.5	200.75		27.35	14	20.675		8.4	4	6.2		3.25595	3.5	3.37798		4.2	4.6	4.4		16.6667		17.708		10.314	2.692	1.794	1.226	66.833	3.998	0.856	0
Ethiopia	Admixture	PI456696	68	87	77.5		188.5	131.5	160		12.75	18	15.375		4.15	3	3.575		3.07229	6	4.53614		5.4	4.675	5.0375		3.33333		19.4094		12.814	2.896	1.379	1.326	65.14	2.251	1.279	13.718
Ethiopia	Admixture	PI456864	.	.	.		.	.	.		.	.	.		.	.	.		.	.	.		.	.	.		.		.		.	.	.	.	.	.	.	.
Ethiopia	Admixture	PI457254	58	95	76.5		192.5	113.5	153		26.6	18	22.3		3.3	4	3.65		8.06061	4.5	6.2803		4.2	4.5	4.35		.		12.1238		13.923	3.133	1.538	1.339	63.424	11.133	24.795	0
Ethiopia	Admixture	PI457348	.	78	.		.	182	.		.	20	.		.	5	.		.	4	.		.	4.2	.		0		.		.	.	.	.	.	.	.	.
Ethiopia	Admixture	PI267633	75	82	78.5		280	240.5	260.25		23.6	22	22.8		5.95	7	6.475		3.96639	3.14286	3.55462		4.2	3.5	3.85		10.7143		10.5016		15.482	2.691	2.01	1.187	62.396	19.441	41.203	92.109
Ethiopia	Admixture	PI452661	.	87	.		.	238.5	.		.	15	.		.	6	.		.	2.5	.		.	4.2	.		31.8182		.		.	.	.	.	.	.	.	.
Ethiopia	Admixture	PI452762	.		.		.		.		.		.		.		.		.		.		.		.		.		.		.	.	.	.	.	.	.	.
Ethiopia	Admixture	PI452777	85	104	94.5		315	199	257		20.9	16	18.45		7	6	6.5		2.98571	2.66667	2.82619		3.895	3.225	3.56		30.7692		27.0998		15.237	3.262	1.579	1.311	63.289	0.067	0	33.753
Ethiopia	Admixture	PI452798	55	.	.		248.5	.	.		22.65	.	.		6.75	.	.		3.35556	.	.		2.8	.	.		.		34.1002		16.352	3.813	2.046	1.351	63.7	14.167	23.33	50.552
Ethiopia	Admixture	PI453177	64	.	.		225	.	.		40.3	.	.		10.1	.	.		3.9901	.	.		4.4	.	.		41.6667		16.2508		16.939	4.747	1.703	1.279	63.196	18.805	37.939	0
Ethiopia	Admixture	PI453186	71	82	76.5		262.5	167	214.75		23.1	23	23.05		6.5	6	6.25		3.55385	3.83333	3.69359		4.7	4.4	4.55		.		17.1082		13.096	3.762	1.604	1.117	66.992	18.239	33.345	42.099
Ethiopia	Admixture	PI453187	70	99	84.5		241	115	178		23.95	11	17.475		5.7	5	5.35		4.20175	2.2	3.20088		4	2.9	3.45		40		35.7002		11.435	4.235	1.674	1.191	67.613	11.104	29.583	2.03
Ethiopia	Admixture	PI453196	69	91.5	80.25		260	174	217		.	17	.		.	5.5	5.5		.	3.09091	.		3.4	4.5	3.95		22.2222		53.1019		15.168	3.752	1.91	1.158	64.194	12.439	23.916	40.447
Ethiopia	Admixture	PI453648	64	75	69.5		270	189	229.5		25.8	8	16.9		4.55	7	5.775		5.67033	1.14286	3.40659		4.48	4.7	4.59		54.1667		7.14461		.	.	.	.	.	.	.	.
Ethiopia	Admixture	PI453884	68	77.5	72.75		200	140	170		22.15	22	22.075		4.35	6	5.175		5.09195	3.66667	4.37931		4.3	4.1	4.2		9.09091		15.3367		.	.	.	.	.	.	.	.
Ethiopia	Admixture	PI455182	69	83.5	76.25		287.5	220	253.75		25.6	23	24.3		6.7	5	5.85		3.8209	4.6	4.21045		3.6	3.5	3.55		7.14286		13.3881		13.804	3.149	1.591	1.288	66.166	3.712	9.053	32.596
Ethiopia	Admixture	PI455312	63	100	81.5		272.5	53.5	163		37.75	18	27.875		7	3	5		5.39286	6	5.69643		3.1	.	.		.		19.8543		.	.	.	.	.	.	.	.
Ethiopia	Admixture	PI455391	62	.	.		267.5	.	.		25.5	.	.		7.05	.	.		3.61702	.	.		4.8	.	.		.		46.179		11.329	3.546	1.708	1.295	66.151	2.151	4.221	0
Ethiopia	Admixture	PI457561	62	97	79.5		252.5	213	232.75		34.8	12	23.4		3.95	6	4.975		8.81013	2	5.40506		6.1	4.2	5.15		.		79.3213		13.283	3.22	1.834	1.347	63.933	3.597	4.089	5.789
Ethiopia	Admixture	PI457563	69	98.5	83.75		260	140	200		41.35	22	31.675		22.75	8	15.375		1.81758	2.75	2.28379		4	3.6	3.8		10		20.9146		12.703	3.055	1.51	1.275	66.53	5.076	14.019	12.883
Ethiopia	Admixture	PI452727	100	101.5	100.75		351	162	256.5		25.35	21	23.175		7.95	4	5.975		3.18868	5.25	4.21934		3.9	3.33	3.615		6.25		25.2224		.	.	.	.	.	.	.	.
Ethiopia	Admixture	PI452776	82	.	.		285	.	.		.	.	.		.	.	.		.	.	.		4.2	.	.		.		20.4427		14.808	3.915	1.509	1.216	64.745	1.651	0	70.992
Ethiopia	Admixture	PI454153	65	73	69		215	120	167.5		25.7	19	22.35		8.7	3	5.85		2.95402	6.33333	4.64368		2.875	3.2	3.0375		0		0		.	.	.	.	.	.	.	.
Ethiopia	Admixture	PI454154	68	.	.		231	.	.		19.9	.	.		6.05	.	.		3.28926	.	.		4.47	.	.		.		13.9361		.	.	.	.	.	.	.	.
Ethiopia	Admixture	PI455538	58	77	67.5		170	92.5	131.25		26.1	.	.		5	.	5		5.22	.	.		3.6	.	.		80		16.9916		7.703	1.205	1.417	1.293	68.942	4.223	9.249	9.649
Ethiopia	Admixture	PI455545	58	.	.		232.5	.	.		25.2	.	.		4.3	.	.		5.86047	.	.		3.65	.	.		.		0		.	.	.	.	.	.	.	.
Ethiopia	Admixture	PI455549	56	74.5	65.25		182.5	126.5	154.5		23.6	21	22.3		4.7	5.5	5.1		5.02128	3.81818	4.41973		2.2	.	.		27.2727		20.4397		.	.	.	.	.	.	.	.
Ethiopia	Admixture	PI267595	75	85	80		240	183	211.5		17.6	20	18.8		4.2	6	5.1		4.19048	3.33333	3.7619		3.1	.	.		58.3333		37.2298		13.086	4.047	1.863	1.238	66.021	10.249	16.669	25.159
Ethiopia	Admixture	PI305050	82	.	.		220	.	.		15.7	.	.		5.7	.	.		2.75439	.	.		4.2	.	.		.		30.9179		21.306	3.659	1.315	1.14	60.277	22.756	43.922	118.946
Ethiopia	Admixture	PI329570	70	80	75		241	165.5	203.25		14.45	14	14.225		7.1	8	7.55		2.03521	1.75	1.89261		1.45	2.4	1.925		.		27.4157		16.563	4.146	1.494	1.017	64.57	25.214	55.42	99.472
Ethiopia	Admixture	PI330821	75	93	84		251	250	250.5		36.95	46	41.475		11.85	13	12.425		3.11814	3.53846	3.3283		3.8	3.8	3.8		21.7391		0		14.632	3.624	1.612	1.217	65.715	17.221	39.802	18.663
Ethiopia	Admixture	PI452710	75	92	83.5		277.5	212	244.75		20.2	16	18.1		5.3	5	5.15		3.81132	3.2	3.50566		3.2	3.2	3.2		0		42.3438		19.592	2.557	1.04	1.03	62.874	18.999	38.796	128.691
Ethiopia	Admixture	PI452903	69	84	76.5		265	196	230.5		25.55	36	30.775		7.25	8	7.625		3.52414	4.5	4.01207		4.1	4.1	4.1		43.4783		20.2819		12.264	3.335	1.672	1.245	64.861	11.155	21.701	29.952
Ethiopia	Admixture	PI452908	63	98.5	80.75		287.5	210	248.75		29.4	35	32.2		9.4	8	8.7		3.12766	4.375	3.75133		4.4	3.9	4.15		11.1111		14.3788		10.849	3.408	1.641	1.227	65.835	7.49	7.754	37.614
Ethiopia	Admixture	PI452969	68	74	71		221	183.5	202.25		31.65	36	33.825		4.15	8	6.075		7.62651	4.5	6.06325		4	3.8	3.9		10.3448		0		.	.	.	.	.	.	.	.
Ethiopia	Admixture	PI453251	62	80.5	71.25		167.5	105.5	136.5		23	22	22.5		5.05	6	5.525		4.55446	3.66667	4.11056		2.9	3.6	3.25		17.8571		13.0206		.	.	.	.	.	.	.	.
Ethiopia	Admixture	PI453309	69	82	75.5		275	200	237.5		39.15	40	39.575		6.05	5	5.525		6.47107	8	7.23554		4.345	2.8	3.5725		14.8148		25.6487		15.296	3.643	1.559	1.241	62.675	14.019	26.974	50.411
Ethiopia	Admixture	PI453635	64	81.5	72.75		247.5	179.5	213.5		19	26	22.5		3.7	6	4.85		5.13514	4.33333	4.73423		5.2	3.73	4.465		4		7.09075		.	.	.	.	.	.	.	.
Ethiopia	Admixture	PI453727	82	96	89		281	162.5	221.75		31.25	27	29.125		6.5	6.5	6.5		4.80769	4.15385	4.48077		2.9	2.785	2.8425		0		29.5689		16.511	2.807	0.997	1.288	62.675	2.107	0	99.189
Ethiopia	Admixture	PI453744	75	77	76		240	172	206		.	20	.		.	6	6		.	3.33333	3.33333		4	3.2	3.6		.		17.0389		13.16	2.218	1.398	1.179	65.009	4.515	0	98.335
Ethiopia	Admixture	PI453780	68	77	72.5		237.5	172.5	205		24.7	20	22.35		5.2	7	6.1		4.75	2.85714	3.80357		3.7	3.9	3.8		66.6667		43.4123		13.407	2.917	1.584	1.219	65.637	13.53	21.652	45.496
Ethiopia	Admixture	PI453781	58	74	66		235	150.5	192.75		37.05	29	33.025		5.8	7	6.4		6.38793	4.14286	5.26539		2.5	3	2.75		62.963		20.198		13.677	3.146	1.481	1.205	63.337	13.558	24.431	34.812
Ethiopia	Admixture	PI453845	71	78.5	74.75		217.5	205	211.25		29.05	31	30.025		10.3	7	8.65		2.82039	4.42857	3.62448		2.9	.	.		3.57143		0		14.882	2.526	1.429	1.276	64.356	0	0	65.481
Ethiopia	Admixture	PI453847	64	79.5	71.75		237.5	180	208.75		23.8	24	23.9		4.9	6	5.45		4.85714	4	4.42857		3	3.8	3.4		0		11.3117		15.171	3.229	1.585	1.317	64.258	14.575	25.811	34.329
Ethiopia	Admixture	PI453967	68	73	70.5		225	150	187.5		22.3	31	26.65		4.4	8	6.2		5.06818	3.875	4.47159		4.71	4.8	4.755		.		40.8027		.	.	.	.	.	.	.	.
Ethiopia	Admixture	PI454058	71	92.5	81.75		282.5	206	244.25		17.5	20	18.75		8.6	6	7.3		2.03488	3.33333	2.68411		2.9	3.32	3.11		.		14.2092		14.456	3.485	1.856	1.333	64.124	1.198	0	27.149
Ethiopia	Admixture	PI454067	.		.		.		.		.		.		.		.		.		.		.		.		.		.		.	.	.	.	.	.	.	.
Ethiopia	Admixture	PI454443	68	75	71.5		207.5	158.5	183		25.7	25	25.35		5.7	7	6.35		4.50877	3.57143	4.0401		4	4.4	4.2		32		0		11.025	2.261	1.397	1.285	66.868	2.883	0	32.792
Ethiopia	Admixture	PI454873	63	82	72.5		225	141.5	183.25		26.1	23	24.55		3.55	3	3.275		7.35211	7.66667	7.50939		3.3	3.665	3.4825		37.037		0		15.945	3.644	1.63	1.348	64.559	2.458	0	9.526
Ethiopia	Admixture	PI455036	65	82.5	73.75		205	138	171.5		26.95	27	26.975		4.7	6	5.35		5.73404	4.5	5.11702		3	3.6	3.3		37.931		16.9286		15.281	4.334	1.564	1.138	64.514	16.237	28.864	46.667
Ethiopia	Admixture	PI455213	58	78.5	68.25		265	147.5	206.25		33.3	20	26.65		6.6	3	4.8		5.04545	6.66667	5.85606		3.2	2.8	3		56.6667		13.1826		16.165	3.687	1.62	1.241	62.789	20.927	44.455	24.211
Ethiopia	Admixture	PI455351	56	74	65		265	106.5	185.75		30.75	18	24.375		7.6	2.5	5.05		4.04605	7.2	5.62303		2.815	2.4	2.6075		.		17.3231		17.222	3.932	1.509	1.389	62.345	14.367	29.967	0
Ethiopia	Admixture	PI455365	63	79.5	71.25		170	124.5	147.25		25.15	28	26.575		5.25	8	6.625		4.79048	3.5	4.14524		3.4	3.9	3.65		13.0435		14.7753		14.835	3.271	1.4	1.185	64.717	11.519	23.868	31.459
Ethiopia	Admixture	PI455530	58	80	69		257.5	229	243.25		25.6	26	25.8		4.7	8	6.35		5.44681	3.25	4.3484		3.3	3.8	3.55		.		15.7227		13.562	3.394	1.721	1.31	65.597	10.086	14.79	2.723
Ethiopia	Admixture	PI455787	69	89	79		212.5	166	189.25		21.85	13	17.425		6.05	7	6.525		3.61157	1.85714	2.73436		3	3.26	3.13		50		17.0082		12.638	3.84	1.749	1.264	64.907	13.833	31.405	0.573
Ethiopia	Admixture	PI456056	82	83	82.5		222.5	153	187.75		36.55	29	32.775		9	4	6.5		4.06111	7.25	5.65556		4.6	5.3	4.95		10		37.1567		17.862	3.693	1.413	1.114	64.141	18.823	31.336	0
Ethiopia	Admixture	PI456342	63	84.5	73.75		202.5	118.5	160.5		24.25	25	24.625		5.35	6	5.675		4.53271	4.16667	4.34969		3.3	.	.		26.9231		12.9193		14.806	3.808	1.697	1.15	65.213	19.16	39.346	33.563
Ethiopia	Admixture	PI457383	75	78	76.5		233.5	154	193.75		29.5	19	24.25		6.5	4	5.25		4.53846	4.75	4.64423		4.1	4.255	4.1775		6.25		15.626		13.634	3.327	1.66	1.292	64.617	2.013	3.465	7.974
Ethiopia	Admixture	PI534126	58	88	73		145	116.5	130.75		36.5	38	37.25		5.5	5	5.25		6.63636	7.6	7.11818		2.4	2.87	2.635		.		16.6913		.	.	.	.	.	.	.	.
Ethiopia	Admixture	PI534131	.	73	.		.	150	.		.	23	.		.	6	.		.	3.83333	.		.	2.46	.		.		.		.	.	.	.	.	.	.	.
Ethiopia	Admixture	PI576431	68	.	.		145	.	.		27.6	.	.		4.5	.	.		6.13333	.	.		3.72	.	.		.		.		.	.	.	.	.	.	.	.
		Average	66.5626	83.101	74.7963		218.598	153.013	185.388		23.4278	20.9782	22.166		5.45242	5.24502	5.33777		4.8099	4.4876	4.66205		4.15772	3.99928	4.11024		31.0799		18.6545		13.7345	3.08403	1.58478	1.26345	64.619	8.30653	14.2035	38.431

## Sheet: Table S4
Table S4. IBD genetic distance matrix for 374 Ethiopian accessions from NPGS using 27,306 SNPs
Taxa	PI147932	PI147933	PI147935	PI195042	PI196047	PI196054	PI196890	PI197462	PI257603	PI260273	PI267583	PI267588	PI267595	PI267623	PI267629	PI267633	PI267635	PI273966	PI273969	PI276813	PI276843	PI305022	PI305044	PI305050	PI305052	PI305055	PI318909	PI329272	PI329287	PI329288	PI329294	PI329320	PI329374	PI329386	PI329420	PI329434	PI329436	PI329446	PI329479	PI329480	PI329506	PI329570	PI329624	PI329658	PI329733	PI329744	PI329748	PI329752	PI329785
PI147932	.	0.849099	0.667912	0.731927	0.666282	0.665074	0.678532	0.672105	0.66533	0.668058	0.7513	0.673167	0.710009	0.669285	0.718578	0.692101	0.679924	0.686735	0.665202	0.671775	0.665019	0.669908	0.679869	0.720739	0.659196	0.675786	0.667106	0.675932	0.737732	0.678898	0.666905	0.745898	0.740808	0.664176	0.671739	0.66967	0.673387	0.679503	0.767817	0.744232	0.744232	0.770783	0.803871	0.740991	0.665403	0.682908	0.669889	0.665202	0.663481
PI147933	0.849099	.	0.669834	0.731286	0.665586	0.66663	0.676591	0.674009	0.666172	0.667619	0.763788	0.674192	0.715429	0.670018	0.723156	0.697063	0.681315	0.693163	0.6637	0.67476	0.666099	0.669944	0.68029	0.72257	0.661155	0.677983	0.666337	0.677434	0.744232	0.681425	0.66912	0.750787	0.745129	0.665623	0.672892	0.668425	0.675163	0.680821	0.773145	0.749011	0.750311	0.776093	0.804475	0.74837	0.667454	0.681993	0.671226	0.665531	0.664726
PI147935	0.667912	0.669834	.	0.700725	0.71867	0.689995	0.673387	0.679979	0.671739	0.700396	0.683787	0.730334	0.686699	0.675273	0.684172	0.741998	0.716088	0.732275	0.697026	0.755933	0.670713	0.7023	0.693932	0.691423	0.699132	0.77895	0.671592	0.820845	0.679558	0.761444	0.833315	0.674028	0.68604	0.774299	0.812569	0.672398	0.726525	0.738739	0.67736	0.669578	0.675163	0.6791	0.670091	0.680162	0.794166	0.697869	0.739215	0.746869	0.691606
PI195042	0.731927	0.731286	0.700725	.	0.684959	0.680125	0.678715	0.682524	0.671373	0.684502	0.707647	0.692485	0.697924	0.676701	0.701512	0.696605	0.69536	0.705028	0.678203	0.703453	0.67183	0.685509	0.68875	0.707811	0.675236	0.717242	0.670384	0.710833	0.711712	0.712792	0.705028	0.715887	0.714312	0.704516	0.709203	0.673497	0.690563	0.711767	0.719054	0.711584	0.715337	0.728485	0.724346	0.717644	0.70869	0.692851	0.702465	0.700212	0.678789
PI196047	0.666282	0.665586	0.71867	0.684959	.	0.74176	0.688548	0.694335	0.673497	0.723852	0.690489	0.895939	0.696422	0.69287	0.69243	0.678019	0.720519	0.698326	0.704552	0.71325	0.679979	0.711272	0.697045	0.706621	0.741101	0.722588	0.67639	0.727807	0.687468	0.712792	0.717095	0.667344	0.675529	0.71195	0.722222	0.676848	0.704754	0.702922	0.670842	0.66295	0.668901	0.67498	0.667546	0.67368	0.719274	0.696422	0.715722	0.716363	0.687486
PI196054	0.665074	0.66663	0.689995	0.680125	0.74176	.	0.702117	0.740936	0.685802	0.731744	0.697521	0.74762	0.684978	0.762305	0.689189	0.662455	0.746338	0.677635	0.733996	0.682378	0.714458	0.74057	0.696385	0.691478	0.713451	0.693547	0.686003	0.700469	0.676811	0.689446	0.689189	0.666081	0.674083	0.686223	0.691112	0.686076	0.689464	0.680015	0.670384	0.66024	0.666484	0.673039	0.669047	0.671391	0.689098	0.692394	0.692595	0.691112	0.687834
PI196890	0.678532	0.676591	0.673387	0.678715	0.688548	0.702117	.	0.706218	0.68549	0.719585	0.698656	0.695305	0.67725	0.713817	0.679118	0.66251	0.726379	0.674852	0.712975	0.673204	0.698107	0.718615	0.69113	0.682927	0.680711	0.683494	0.684172	0.682963	0.681407	0.680913	0.674614	0.675529	0.680253	0.673607	0.678239	0.686662	0.679246	0.674302	0.678697	0.669743	0.674028	0.683568	0.679411	0.681261	0.674376	0.695067	0.681773	0.677653	0.682048
PI197462	0.672105	0.674009	0.679979	0.682524	0.694335	0.740936	0.706218	.	0.710851	0.730993	0.708361	0.701531	0.673826	0.788453	0.678367	0.659635	0.755347	0.676646	0.742731	0.676024	0.73471	0.747986	0.713232	0.682927	0.684117	0.688145	0.710741	0.690032	0.672691	0.686919	0.680125	0.669633	0.675547	0.678734	0.682542	0.70924	0.697008	0.674266	0.672398	0.661979	0.670146	0.677214	0.6765	0.671391	0.681846	0.702355	0.687614	0.684392	0.697905
PI257603	0.66533	0.666172	0.671739	0.671373	0.673497	0.685802	0.68549	0.710851	.	0.685985	0.685857	0.681224	0.66099	0.705999	0.666172	0.65579	0.701073	0.66782	0.686351	0.668589	0.794221	0.692064	0.737915	0.668772	0.664836	0.685088	0.795301	0.67932	0.663133	0.677617	0.671739	0.655698	0.664158	0.667179	0.67606	0.787556	0.69633	0.666941	0.664378	0.654526	0.657163	0.669084	0.665824	0.663719	0.670494	0.697393	0.684447	0.685912	0.747748
PI260273	0.668058	0.667619	0.700396	0.684502	0.723852	0.731744	0.719585	0.730993	0.685985	.	0.70631	0.728832	0.68137	0.740259	0.688292	0.666685	0.764392	0.688603	0.752893	0.692192	0.713323	0.758588	0.698638	0.687669	0.706475	0.706749	0.686919	0.711052	0.675895	0.700615	0.697447	0.665879	0.672398	0.699187	0.703948	0.689244	0.693437	0.68983	0.670494	0.662309	0.668187	0.674833	0.668901	0.673039	0.701384	0.6971	0.701238	0.705358	0.693346
PI267583	0.7513	0.763788	0.683787	0.707647	0.690489	0.697521	0.698656	0.708361	0.685857	0.70631	.	0.697521	0.696019	0.721124	0.702428	0.682176	0.73537	0.686681	0.722002	0.682689	0.700579	0.727203	0.705541	0.702776	0.677379	0.690306	0.687376	0.691094	0.708526	0.688805	0.682744	0.708745	0.706969	0.678551	0.684831	0.688713	0.688457	0.682835	0.716784	0.705101	0.706548	0.722112	0.731396	0.709368	0.680382	0.695983	0.693767	0.686992	0.683659
PI267588	0.673167	0.674192	0.730334	0.692485	0.895939	0.74762	0.695305	0.701531	0.681224	0.728832	0.697521	.	0.704277	0.700231	0.702629	0.685289	0.732055	0.707665	0.713891	0.723303	0.685509	0.720739	0.705028	0.716802	0.746466	0.734015	0.683073	0.739197	0.694591	0.725152	0.727624	0.677122	0.687102	0.719897	0.732934	0.684264	0.713305	0.713286	0.680784	0.671043	0.678459	0.686516	0.674925	0.681755	0.727514	0.7049	0.724932	0.726672	0.694499
PI267595	0.710009	0.715429	0.686699	0.697924	0.696422	0.684978	0.67725	0.673826	0.66099	0.68137	0.696019	0.704277	.	0.676811	0.749066	0.697942	0.694005	0.710778	0.676426	0.686516	0.666538	0.681261	0.679228	0.743738	0.733813	0.694151	0.660734	0.695928	0.748022	0.690123	0.685014	0.750238	0.750586	0.681206	0.691844	0.664286	0.676884	0.690288	0.736908	0.750494	0.756171	0.743848	0.715154	0.779664	0.683604	0.681663	0.68278	0.675621	0.666648
PI267623	0.669285	0.670018	0.675273	0.676701	0.69287	0.762305	0.713817	0.788453	0.705999	0.740259	0.721124	0.700231	0.676811	.	0.679796	0.655698	0.784773	0.672728	0.773914	0.674064	0.75119	0.780177	0.703325	0.682854	0.688969	0.682963	0.703106	0.685802	0.672911	0.678734	0.673735	0.664085	0.67227	0.677122	0.679667	0.70316	0.688475	0.670018	0.670658	0.659763	0.667271	0.674852	0.672306	0.670878	0.67758	0.695287	0.685619	0.68018	0.694042
PI267629	0.718578	0.723156	0.684172	0.701512	0.69243	0.689189	0.679118	0.678367	0.666172	0.688292	0.702428	0.702629	0.749066	0.679796	.	0.699553	0.695067	0.71217	0.676225	0.695085	0.671373	0.681846	0.684557	0.756354	0.726196	0.692851	0.664469	0.699791	0.746246	0.696312	0.68615	0.760034	0.765894	0.681224	0.688713	0.669047	0.678605	0.698088	0.743335	0.754138	0.761078	0.762342	0.729144	0.779774	0.682945	0.685326	0.684227	0.683275	0.666667
PI267633	0.692101	0.697063	0.741998	0.696605	0.678019	0.662455	0.66251	0.659635	0.65579	0.666685	0.682176	0.685289	0.697942	0.655698	0.699553	.	0.680162	0.715612	0.664359	0.716436	0.650828	0.669889	0.668095	0.719439	0.666612	0.723321	0.65438	0.738995	0.7255	0.717223	0.746558	0.722918	0.720226	0.710814	0.735736	0.655808	0.684172	0.7036	0.720116	0.716418	0.71585	0.735131	0.700542	0.719402	0.724493	0.67498	0.694628	0.695799	0.662309
PI267635	0.679924	0.681315	0.716088	0.69536	0.720519	0.746338	0.726379	0.755347	0.701073	0.764392	0.73537	0.732055	0.694005	0.784773	0.695067	0.680162	.	0.70457	0.911796	0.708965	0.741797	0.918553	0.716747	0.698198	0.701622	0.730059	0.703582	0.721783	0.687193	0.72094	0.71433	0.682378	0.689409	0.712737	0.720464	0.705175	0.71184	0.706035	0.686516	0.675511	0.683366	0.691203	0.682139	0.688622	0.715612	0.706987	0.723742	0.72387	0.705321
PI273966	0.686735	0.693163	0.732275	0.705028	0.698326	0.677635	0.674852	0.676646	0.66782	0.688603	0.686681	0.707665	0.710778	0.672728	0.71217	0.715612	0.70457	.	0.683787	0.744617	0.668168	0.689867	0.6895	0.710192	0.680327	0.771497	0.667289	0.741357	0.71162	0.757855	0.734674	0.723504	0.72279	0.741174	0.737713	0.670127	0.692302	0.730517	0.708507	0.721069	0.725134	0.71574	0.69904	0.731927	0.747546	0.689537	0.712536	0.71997	0.678331
PI273969	0.665202	0.6637	0.697026	0.678203	0.704552	0.733996	0.712975	0.742731	0.686351	0.752893	0.722002	0.713891	0.676426	0.773914	0.676225	0.664359	0.911796	0.683787	.	0.691478	0.728558	0.91685	0.699828	0.678184	0.685527	0.709496	0.688731	0.699187	0.670878	0.699498	0.695616	0.665586	0.671501	0.694975	0.699846	0.689482	0.696862	0.68745	0.66901	0.658811	0.665293	0.672435	0.665678	0.670805	0.69633	0.693053	0.707152	0.707848	0.69157
PI276813	0.671775	0.67476	0.755933	0.703453	0.71325	0.682378	0.673204	0.676024	0.668589	0.692192	0.682689	0.723303	0.686516	0.674064	0.695085	0.716436	0.708965	0.744617	0.691478	.	0.668278	0.696916	0.691387	0.692247	0.689446	0.847817	0.667692	0.765821	0.684868	0.803267	0.76355	0.691863	0.693016	0.772962	0.763935	0.669084	0.706896	0.741797	0.681773	0.68311	0.693071	0.688622	0.674522	0.694664	0.772651	0.69113	0.727661	0.738629	0.682689
PI276843	0.665019	0.666099	0.670713	0.67183	0.679979	0.714458	0.698107	0.73471	0.794221	0.713323	0.700579	0.685509	0.666538	0.75119	0.671373	0.650828	0.741797	0.668168	0.728558	0.668278	.	0.73623	0.72431	0.674028	0.670842	0.682304	0.759741	0.677305	0.665916	0.674833	0.670567	0.660679	0.668498	0.668443	0.673899	0.756153	0.690874	0.66663	0.666227	0.657035	0.661906	0.669725	0.667948	0.668003	0.670274	0.696257	0.681792	0.68322	0.726306
PI305022	0.669908	0.669944	0.7023	0.685509	0.711272	0.74057	0.718615	0.747986	0.692064	0.758588	0.727203	0.720739	0.681261	0.780177	0.681846	0.669889	0.918553	0.689867	0.91685	0.696916	0.73623	.	0.705797	0.684959	0.690141	0.714751	0.693895	0.705486	0.675859	0.706182	0.699901	0.671025	0.677214	0.699004	0.70457	0.695763	0.701787	0.692229	0.673954	0.663975	0.671482	0.68051	0.671428	0.676188	0.701329	0.698546	0.712005	0.713506	0.695415
PI305044	0.679869	0.68029	0.693932	0.68875	0.697045	0.696385	0.69113	0.713232	0.737915	0.698638	0.705541	0.705028	0.679228	0.703325	0.684557	0.668095	0.716747	0.6895	0.699828	0.691387	0.72431	0.705797	.	0.689848	0.687706	0.70783	0.743829	0.703215	0.678697	0.69959	0.695561	0.673936	0.681041	0.692229	0.695415	0.753186	0.71889	0.689427	0.681077	0.671336	0.67238	0.683806	0.679704	0.6791	0.697081	0.72116	0.707885	0.713396	0.730444
PI305050	0.720739	0.72257	0.691423	0.707811	0.706621	0.691478	0.682927	0.682927	0.668772	0.687669	0.702776	0.716802	0.743738	0.682854	0.756354	0.719439	0.698198	0.710192	0.678184	0.692247	0.674028	0.684959	0.689848	.	0.753168	0.699938	0.669505	0.705486	0.75932	0.700817	0.691881	0.757086	0.746704	0.689244	0.694115	0.671299	0.685161	0.699462	0.75661	0.758533	0.753992	0.766443	0.729492	0.757562	0.689793	0.691368	0.688768	0.687285	0.67064
PI305052	0.659196	0.661155	0.699132	0.675236	0.741101	0.713451	0.680711	0.684117	0.664836	0.706475	0.677379	0.746466	0.733813	0.688969	0.726196	0.666612	0.701622	0.680327	0.685527	0.689446	0.670842	0.690141	0.687706	0.753168	.	0.701238	0.666502	0.714074	0.690361	0.695104	0.700835	0.656211	0.665513	0.69124	0.702629	0.668809	0.688603	0.685948	0.661192	0.654288	0.656211	0.665458	0.660093	0.664634	0.694792	0.684428	0.691313	0.687285	0.673625
PI305055	0.675786	0.677983	0.77895	0.717242	0.722588	0.693547	0.683494	0.688145	0.685088	0.706749	0.690306	0.734015	0.694151	0.682963	0.692851	0.723321	0.730059	0.771497	0.709496	0.847817	0.682304	0.714751	0.70783	0.699938	0.701238	.	0.679814	0.78567	0.687395	0.820168	0.780305	0.68875	0.692156	0.790083	0.786054	0.681627	0.721508	0.758405	0.686955	0.683018	0.693273	0.690178	0.680455	0.69287	0.795649	0.705559	0.745697	0.755017	0.697393
PI318909	0.667106	0.666337	0.671592	0.670384	0.67639	0.686003	0.684172	0.710741	0.795301	0.686919	0.687376	0.683073	0.660734	0.703106	0.664469	0.65438	0.703582	0.667289	0.688731	0.667692	0.759741	0.693895	0.743829	0.669505	0.666502	0.679814	.	0.678184	0.663426	0.676408	0.672471	0.657548	0.667491	0.667875	0.67379	0.889255	0.694078	0.669102	0.66566	0.655863	0.656596	0.667802	0.667271	0.665367	0.672453	0.698674	0.684685	0.687614	0.763275
PI329272	0.675932	0.677434	0.820845	0.710833	0.727807	0.700469	0.682963	0.690032	0.67932	0.711052	0.691094	0.739197	0.695928	0.685802	0.699791	0.738995	0.721783	0.741357	0.699187	0.765821	0.677305	0.705486	0.703215	0.705486	0.714074	0.78567	0.678184	.	0.69135	0.771204	0.827089	0.686735	0.694628	0.776459	0.804878	0.67866	0.7229	0.742914	0.687102	0.680363	0.688329	0.689885	0.678935	0.689244	0.787739	0.698381	0.745935	0.75315	0.698766
PI329287	0.737732	0.744232	0.679558	0.711712	0.687468	0.676811	0.681407	0.672691	0.663133	0.675895	0.708526	0.694591	0.748022	0.672911	0.746246	0.7255	0.687193	0.71162	0.670878	0.684868	0.665916	0.675859	0.678697	0.75932	0.690361	0.687395	0.663426	0.69135	.	0.689171	0.679631	0.782978	0.772706	0.676774	0.684648	0.666062	0.675108	0.69525	0.782447	0.781623	0.781513	0.800923	0.755805	0.779957	0.679887	0.680784	0.679539	0.67628	0.66403
PI329288	0.678898	0.681425	0.761444	0.712792	0.712792	0.689446	0.680913	0.686919	0.677617	0.700615	0.688805	0.725152	0.690123	0.678734	0.696312	0.717223	0.72094	0.757855	0.699498	0.803267	0.674833	0.706182	0.69959	0.700817	0.695104	0.820168	0.676408	0.771204	0.689171	.	0.768732	0.698693	0.702153	0.770801	0.769172	0.678514	0.713726	0.746228	0.690892	0.689519	0.699846	0.697118	0.68452	0.702776	0.779444	0.700176	0.734747	0.742877	0.689464
PI329294	0.666905	0.66912	0.833315	0.705028	0.717095	0.689189	0.674614	0.680125	0.671739	0.697447	0.682744	0.727624	0.685014	0.673735	0.68615	0.746558	0.71433	0.734674	0.695616	0.76355	0.670567	0.699901	0.695561	0.691881	0.700835	0.780305	0.672471	0.827089	0.679631	0.768732	.	0.678074	0.68474	0.776148	0.807478	0.673515	0.718468	0.74436	0.674724	0.671812	0.677983	0.678825	0.668699	0.683531	0.799458	0.695104	0.741485	0.747308	0.689977
PI329320	0.745898	0.750787	0.674028	0.715887	0.667344	0.666081	0.675529	0.669633	0.655698	0.665879	0.708745	0.677122	0.750238	0.664085	0.760034	0.722918	0.682378	0.723504	0.665586	0.691863	0.660679	0.671025	0.673936	0.757086	0.656211	0.68875	0.657548	0.686735	0.782978	0.698693	0.678074	.	0.791621	0.677653	0.680235	0.66024	0.671336	0.694316	0.789991	0.843459	0.858108	0.805171	0.761389	0.823738	0.676774	0.680491	0.674797	0.671647	0.659763
PI329374	0.740808	0.745129	0.68604	0.714312	0.675529	0.674083	0.680253	0.675547	0.664158	0.672398	0.706969	0.687102	0.750586	0.67227	0.765894	0.720226	0.689409	0.72279	0.671501	0.693016	0.668498	0.677214	0.681041	0.746704	0.665513	0.692156	0.667491	0.694628	0.772706	0.702153	0.68474	0.791621	.	0.682469	0.688182	0.668406	0.675309	0.701348	0.775855	0.789259	0.798433	0.792866	0.752564	0.810646	0.682927	0.682304	0.680766	0.676371	0.665953
PI329386	0.664176	0.665623	0.774299	0.704516	0.71195	0.686223	0.673607	0.678734	0.667179	0.699187	0.678551	0.719897	0.681206	0.677122	0.681224	0.710814	0.712737	0.741174	0.694975	0.772962	0.668443	0.699004	0.692229	0.689244	0.69124	0.790083	0.667875	0.776459	0.676774	0.770801	0.776148	0.677653	0.682469	.	0.78512	0.668974	0.710833	0.743683	0.673002	0.670915	0.676518	0.675474	0.66978	0.679539	0.786091	0.689958	0.732293	0.74046	0.685637
PI329420	0.671739	0.672892	0.812569	0.709203	0.722222	0.691112	0.678239	0.682542	0.67606	0.703948	0.684831	0.732934	0.691844	0.679667	0.688713	0.735736	0.720464	0.737713	0.699846	0.763935	0.673899	0.70457	0.695415	0.694115	0.702629	0.786054	0.67379	0.804878	0.684648	0.769172	0.807478	0.680235	0.688182	0.78512	.	0.675639	0.721563	0.744488	0.680089	0.673588	0.680217	0.683275	0.674778	0.683275	0.817476	0.696678	0.7422	0.75033	0.696971
PI329434	0.66967	0.668425	0.672398	0.673497	0.676848	0.686076	0.686662	0.70924	0.787556	0.689244	0.688713	0.684264	0.664286	0.70316	0.669047	0.655808	0.705175	0.670127	0.689482	0.669084	0.756153	0.695763	0.753186	0.671299	0.668809	0.681627	0.889255	0.67866	0.666062	0.678514	0.673515	0.66024	0.668406	0.668974	0.675639	.	0.698601	0.67097	0.668516	0.658244	0.660661	0.670897	0.668736	0.668278	0.671977	0.701604	0.686644	0.692961	0.761316
PI329436	0.673387	0.675163	0.726525	0.690563	0.704754	0.689464	0.679246	0.697008	0.69633	0.693437	0.688457	0.713305	0.676884	0.688475	0.678605	0.684172	0.71184	0.692302	0.696862	0.706896	0.690874	0.701787	0.71889	0.685161	0.688603	0.721508	0.694078	0.7229	0.675108	0.713726	0.718468	0.671336	0.675309	0.710833	0.721563	0.698601	.	0.704442	0.687358	0.666813	0.671775	0.677745	0.674412	0.675273	0.711089	0.745331	0.735205	0.721288	0.705156
PI329446	0.679503	0.680821	0.738739	0.711767	0.702922	0.680015	0.674302	0.674266	0.666941	0.68983	0.682835	0.713286	0.690288	0.670018	0.698088	0.7036	0.706035	0.730517	0.68745	0.741797	0.66663	0.692229	0.689427	0.699462	0.685948	0.758405	0.669102	0.742914	0.69525	0.746228	0.74436	0.694316	0.701348	0.743683	0.744488	0.67097	0.704442	.	0.691972	0.692174	0.694573	0.699169	0.682963	0.702062	0.743371	0.688567	0.720886	0.730297	0.683165
PI329479	0.767817	0.773145	0.67736	0.719054	0.670842	0.670384	0.678697	0.672398	0.664378	0.670494	0.716784	0.680784	0.736908	0.670658	0.743335	0.720116	0.686516	0.708507	0.66901	0.681773	0.666227	0.673954	0.681077	0.75661	0.661192	0.686955	0.66566	0.687102	0.782447	0.690892	0.674724	0.789991	0.775855	0.673002	0.680089	0.668516	0.687358	0.691972	.	0.790907	0.788655	0.804786	0.776716	0.785175	0.675493	0.687065	0.679832	0.672435	0.666026
PI329480	0.744232	0.749011	0.669578	0.711584	0.66295	0.66024	0.669743	0.661979	0.654526	0.662309	0.705101	0.671043	0.750494	0.659763	0.754138	0.716418	0.675511	0.721069	0.658811	0.68311	0.657035	0.663975	0.671336	0.758533	0.654288	0.683018	0.655863	0.680363	0.781623	0.689519	0.671812	0.843459	0.789259	0.670915	0.673588	0.658244	0.666813	0.692174	0.790907	.	0.834853	0.803084	0.75661	0.819618	0.671977	0.675602	0.669688	0.666978	0.656998
PI329506	0.744232	0.750311	0.675163	0.715337	0.668901	0.666484	0.674028	0.670146	0.657163	0.668187	0.706548	0.678459	0.756171	0.667271	0.761078	0.71585	0.683366	0.725134	0.665293	0.693071	0.661906	0.671482	0.67238	0.753992	0.656211	0.693273	0.656596	0.688329	0.781513	0.699846	0.677983	0.858108	0.798433	0.676518	0.680217	0.660661	0.671775	0.694573	0.788655	0.834853	.	0.803413	0.755585	0.829451	0.679997	0.68029	0.677379	0.672837	0.659452
PI329570	0.770783	0.776093	0.6791	0.728485	0.67498	0.673039	0.683568	0.677214	0.669084	0.674833	0.722112	0.686516	0.743848	0.674852	0.762342	0.735131	0.691203	0.71574	0.672435	0.688622	0.669725	0.68051	0.683806	0.766443	0.665458	0.690178	0.667802	0.689885	0.800923	0.697118	0.678825	0.805171	0.792866	0.675474	0.683275	0.670897	0.677745	0.699169	0.804786	0.803084	0.803413	.	0.782795	0.799202	0.678605	0.6895	0.682378	0.678734	0.665202
PI329624	0.803871	0.804475	0.670091	0.724346	0.667546	0.669047	0.679411	0.6765	0.665824	0.668901	0.731396	0.674925	0.715154	0.672306	0.729144	0.700542	0.682139	0.69904	0.665678	0.674522	0.667948	0.671428	0.679704	0.729492	0.660093	0.680455	0.667271	0.678935	0.755805	0.68452	0.668699	0.761389	0.752564	0.66978	0.674778	0.668736	0.674412	0.682963	0.776716	0.75661	0.755585	0.782795	.	0.7526	0.670951	0.684666	0.67617	0.665824	0.665367
PI329658	0.740991	0.74837	0.680162	0.717644	0.67368	0.671391	0.681261	0.671391	0.663719	0.673039	0.709368	0.681755	0.779664	0.670878	0.779774	0.719402	0.688622	0.731927	0.670805	0.694664	0.668003	0.676188	0.6791	0.757562	0.664634	0.69287	0.665367	0.689244	0.779957	0.702776	0.683531	0.823738	0.810646	0.679539	0.683275	0.668278	0.675273	0.702062	0.785175	0.819618	0.829451	0.799202	0.7526	.	0.681865	0.683513	0.684447	0.675181	0.664982
PI329733	0.665403	0.667454	0.794166	0.70869	0.719274	0.689098	0.674376	0.681846	0.670494	0.701384	0.680382	0.727514	0.683604	0.67758	0.682945	0.724493	0.715612	0.747546	0.69633	0.772651	0.670274	0.701329	0.697081	0.689793	0.694792	0.795649	0.672453	0.787739	0.679887	0.779444	0.799458	0.676774	0.682927	0.786091	0.817476	0.671977	0.711089	0.743371	0.675493	0.671977	0.679997	0.678605	0.670951	0.681865	.	0.695232	0.740515	0.745898	0.689262
PI329744	0.682908	0.681993	0.697869	0.692851	0.696422	0.692394	0.695067	0.702355	0.697393	0.6971	0.695983	0.7049	0.681663	0.695287	0.685326	0.67498	0.706987	0.689537	0.693053	0.69113	0.696257	0.698546	0.72116	0.691368	0.684428	0.705559	0.698674	0.698381	0.680784	0.700176	0.695104	0.680491	0.682304	0.689958	0.696678	0.701604	0.745331	0.688567	0.687065	0.675602	0.68029	0.6895	0.684666	0.683513	0.695232	.	0.728649	0.699883	0.697667
PI329748	0.669889	0.671226	0.739215	0.702465	0.715722	0.692595	0.681773	0.687614	0.684447	0.701238	0.693767	0.724932	0.68278	0.685619	0.684227	0.694628	0.723742	0.712536	0.707152	0.727661	0.681792	0.712005	0.707885	0.688768	0.691313	0.745697	0.684685	0.745935	0.679539	0.734747	0.741485	0.674797	0.680766	0.732293	0.7422	0.686644	0.735205	0.720886	0.679832	0.669688	0.677379	0.682378	0.67617	0.684447	0.740515	0.728649	.	0.776075	0.706804
PI329752	0.665202	0.665531	0.746869	0.700212	0.716363	0.691112	0.677653	0.684392	0.685912	0.705358	0.686992	0.726672	0.675621	0.68018	0.683275	0.695799	0.72387	0.71997	0.707848	0.738629	0.68322	0.713506	0.713396	0.687285	0.687285	0.755017	0.687614	0.75315	0.67628	0.742877	0.747308	0.671647	0.676371	0.74046	0.75033	0.692961	0.721288	0.730297	0.672435	0.666978	0.672837	0.678734	0.665824	0.675181	0.745898	0.699883	0.776075	.	0.709807
PI329785	0.663481	0.664726	0.691606	0.678789	0.687486	0.687834	0.682048	0.697905	0.747748	0.693346	0.683659	0.694499	0.666648	0.694042	0.666667	0.662309	0.705321	0.678331	0.69157	0.682689	0.726306	0.695415	0.730444	0.67064	0.673625	0.697393	0.763275	0.698766	0.66403	0.689464	0.689977	0.659763	0.665953	0.685637	0.696971	0.761316	0.705156	0.683165	0.666026	0.656998	0.659452	0.665202	0.665367	0.664982	0.689262	0.697667	0.706804	0.709807	.
PI329799	0.668168	0.66782	0.67346	0.672435	0.677287	0.686021	0.684703	0.711345	0.795869	0.68831	0.688768	0.683861	0.66262	0.703252	0.666392	0.65579	0.703234	0.66901	0.689006	0.669889	0.760199	0.694591	0.744891	0.671684	0.66696	0.680949	0.916923	0.6791	0.664836	0.677781	0.672856	0.659269	0.668644	0.669065	0.674485	0.889475	0.69569	0.670695	0.668516	0.659049	0.659232	0.668901	0.668589	0.666007	0.672068	0.699553	0.685673	0.689134	0.764466
PI329863	0.745386	0.750513	0.677104	0.715191	0.669487	0.671299	0.679759	0.673259	0.661997	0.66967	0.710302	0.679136	0.757654	0.66945	0.785999	0.718871	0.68593	0.732605	0.668223	0.688164	0.665257	0.674046	0.677122	0.755292	0.661064	0.685619	0.662565	0.685692	0.781641	0.695525	0.679191	0.824068	0.805684	0.676445	0.680748	0.664543	0.670677	0.700249	0.786329	0.809932	0.817165	0.806929	0.755951	0.831814	0.678441	0.681151	0.6778	0.671757	0.664268
PI329881	0.735717	0.745221	0.679045	0.715667	0.67368	0.67086	0.678569	0.667893	0.660697	0.669285	0.704277	0.68289	0.766663	0.666813	0.793635	0.717699	0.684703	0.72669	0.667491	0.693273	0.665714	0.673497	0.679008	0.750201	0.664616	0.69016	0.66295	0.687743	0.773731	0.700176	0.680968	0.809621	0.807405	0.677873	0.681883	0.666191	0.67108	0.701659	0.773365	0.800319	0.80843	0.796693	0.75238	0.835677	0.681077	0.68333	0.680693	0.671373	0.663371
PI329903	0.706035	0.713927	0.68549	0.69948	0.69688	0.682927	0.67899	0.674687	0.662217	0.681334	0.695342	0.705687	0.736871	0.675767	0.76258	0.707921	0.69384	0.703289	0.675364	0.697118	0.664543	0.682085	0.681517	0.756427	0.736084	0.69525	0.661704	0.6997	0.738391	0.699022	0.687285	0.747546	0.752893	0.682378	0.689574	0.664836	0.677305	0.69406	0.727185	0.738226	0.74696	0.743976	0.712353	0.767469	0.685783	0.682854	0.684831	0.677855	0.665476
PI329960	0.666044	0.669523	0.821157	0.704369	0.714971	0.68842	0.676518	0.678496	0.669084	0.70078	0.678129	0.726379	0.683275	0.677562	0.688676	0.753113	0.713396	0.737677	0.692302	0.772614	0.669505	0.698766	0.690416	0.694371	0.705285	0.789808	0.667509	0.82687	0.681004	0.768457	0.828994	0.676994	0.684025	0.77494	0.80854	0.670091	0.715172	0.741485	0.674192	0.669981	0.677067	0.678752	0.668113	0.682085	0.796583	0.69536	0.735553	0.746631	0.689079
PI330007	0.675181	0.67725	0.747143	0.705797	0.706603	0.682286	0.674321	0.676243	0.666282	0.691789	0.683311	0.717644	0.691478	0.670897	0.693529	0.705156	0.708251	0.745422	0.689171	0.793708	0.665275	0.694957	0.690947	0.69417	0.684282	0.803981	0.663169	0.757654	0.692339	0.798378	0.752289	0.703417	0.701476	0.76062	0.750806	0.666667	0.703106	0.737439	0.690416	0.697704	0.705651	0.69525	0.680913	0.705651	0.763898	0.690929	0.722698	0.728979	0.677818
PI330034	0.65872	0.662309	0.697997	0.675694	0.742621	0.713891	0.683202	0.686351	0.664048	0.706896	0.678093	0.747931	0.736963	0.693492	0.73385	0.666227	0.70197	0.682231	0.684721	0.688988	0.674467	0.691478	0.68571	0.754761	0.867941	0.699919	0.666044	0.714275	0.693346	0.692449	0.698271	0.657768	0.667124	0.692027	0.70241	0.670127	0.683861	0.684245	0.663847	0.65416	0.662931	0.668864	0.661192	0.667802	0.695305	0.686388	0.693273	0.6895	0.671977
PI330077	0.68972	0.691148	0.731597	0.703582	0.714184	0.693254	0.678239	0.681846	0.673002	0.699315	0.692137	0.724804	0.711016	0.683348	0.714733	0.695525	0.718743	0.71411	0.701476	0.729382	0.676445	0.707995	0.693913	0.706017	0.694811	0.734161	0.672709	0.746814	0.708873	0.731304	0.731286	0.723229	0.718029	0.729821	0.732074	0.675493	0.709496	0.723303	0.707665	0.713506	0.725335	0.715319	0.692302	0.724584	0.727532	0.697869	0.736834	0.751172	0.691918
PI330100	0.666722	0.670073	0.754962	0.710467	0.715081	0.687596	0.673094	0.676445	0.669725	0.698253	0.683128	0.726269	0.680894	0.674888	0.684465	0.701549	0.715301	0.735791	0.695397	0.763422	0.671281	0.70111	0.693749	0.687212	0.692247	0.780689	0.667106	0.763092	0.678239	0.76875	0.764832	0.676866	0.682872	0.761902	0.760382	0.669505	0.711693	0.777283	0.67628	0.671904	0.679759	0.677543	0.670091	0.683604	0.767963	0.691918	0.733337	0.743829	0.690288
PI330124	0.737567	0.74414	0.6997	0.715081	0.678166	0.673552	0.677049	0.672471	0.663206	0.67498	0.707189	0.689537	0.75174	0.672343	0.762378	0.72116	0.695598	0.729803	0.676701	0.705083	0.666374	0.681627	0.678843	0.764154	0.668534	0.708379	0.667344	0.70739	0.771332	0.712243	0.700927	0.819856	0.789204	0.692101	0.705449	0.667985	0.682432	0.707647	0.77873	0.807808	0.820516	0.79001	0.749835	0.805684	0.702538	0.688713	0.690306	0.689207	0.669725
PI330191	0.677873	0.680015	0.736834	0.705248	0.704424	0.679741	0.672068	0.672526	0.668479	0.689171	0.682469	0.712206	0.694005	0.669688	0.702025	0.704552	0.707024	0.729235	0.688548	0.747382	0.667417	0.694042	0.689519	0.698784	0.682066	0.759796	0.66771	0.744745	0.693456	0.753845	0.745111	0.703563	0.705687	0.749524	0.742694	0.671629	0.700505	0.738171	0.694133	0.698143	0.70739	0.700231	0.681828	0.713177	0.749872	0.691972	0.719256	0.726269	0.684849
PI330259	0.675419	0.678532	0.740185	0.701824	0.720538	0.697502	0.683952	0.692943	0.692082	0.708306	0.693437	0.731378	0.685783	0.688951	0.69113	0.696349	0.71856	0.717113	0.701201	0.732092	0.686296	0.707464	0.710045	0.698345	0.698143	0.747382	0.689098	0.750275	0.684813	0.737603	0.738446	0.678605	0.686864	0.731268	0.743133	0.690819	0.724603	0.724987	0.682542	0.676317	0.681462	0.685069	0.678441	0.686461	0.737457	0.707921	0.739691	0.743738	0.735022
PI330271	0.675456	0.676262	0.651743	0.672563	0.660203	0.66837	0.704003	0.681975	0.664945	0.673973	0.675914	0.667967	0.669413	0.685783	0.67769	0.651798	0.686626	0.664872	0.669926	0.655955	0.673973	0.675493	0.673826	0.679136	0.663481	0.665348	0.662931	0.661411	0.671354	0.661503	0.651762	0.668516	0.67996	0.65167	0.65709	0.665714	0.657493	0.66088	0.675694	0.667839	0.67086	0.682066	0.677049	0.68051	0.652787	0.68007	0.657822	0.654472	0.660001
PI330275	0.690086	0.693566	0.730828	0.709405	0.701751	0.682927	0.681444	0.676719	0.670494	0.68983	0.688164	0.712005	0.698528	0.674577	0.705724	0.705816	0.707006	0.720464	0.688164	0.727331	0.672288	0.694408	0.688292	0.707244	0.682469	0.742438	0.669633	0.739178	0.71054	0.737402	0.734124	0.710119	0.716235	0.730334	0.734344	0.672508	0.697759	0.746869	0.706878	0.704644	0.713012	0.715246	0.69503	0.716216	0.730719	0.692613	0.716509	0.724896	0.683
PI330295	0.679155	0.678551	0.686461	0.684428	0.689336	0.692961	0.694701	0.706347	0.736523	0.693822	0.698564	0.697924	0.675493	0.700212	0.67888	0.664597	0.708434	0.683513	0.692339	0.68419	0.723889	0.699773	0.770563	0.683623	0.680455	0.698198	0.747931	0.693749	0.677928	0.692247	0.688475	0.673002	0.676335	0.684245	0.68756	0.7513	0.707592	0.683494	0.676463	0.669651	0.674046	0.678569	0.682432	0.67736	0.690068	0.713506	0.701989	0.707921	0.732495
PI330297	0.683128	0.684428	0.68322	0.686333	0.684264	0.687413	0.697301	0.699205	0.699535	0.69157	0.689812	0.693822	0.682634	0.693584	0.682469	0.668205	0.701458	0.682725	0.686845	0.677379	0.697374	0.69276	0.71281	0.687486	0.677434	0.690471	0.699681	0.6895	0.681517	0.685106	0.681828	0.678148	0.685307	0.677232	0.683513	0.701	0.693108	0.678496	0.684135	0.677086	0.681041	0.687816	0.685783	0.684099	0.680986	0.707042	0.694591	0.690874	0.696935
PI330821	0.76258	0.7693	0.671592	0.721069	0.667985	0.666795	0.676866	0.672288	0.662126	0.669194	0.713598	0.677104	0.739984	0.668718	0.755182	0.730444	0.68267	0.715594	0.666575	0.680711	0.666117	0.67216	0.677488	0.77027	0.659049	0.684611	0.664378	0.682066	0.807295	0.689024	0.671116	0.804988	0.791786	0.669303	0.676811	0.666337	0.671904	0.692467	0.812605	0.807863	0.80334	0.828481	0.780506	0.799128	0.674376	0.68051	0.676243	0.671006	0.661851
PI330851	0.760254	0.763568	0.675639	0.725005	0.670256	0.670713	0.679906	0.673076	0.662199	0.671647	0.714477	0.680491	0.749304	0.672856	0.766645	0.729931	0.689171	0.719219	0.670402	0.686003	0.666996	0.6765	0.677562	0.767963	0.663023	0.687798	0.664451	0.687779	0.79369	0.695781	0.677086	0.814436	0.79488	0.673826	0.679082	0.666484	0.671794	0.699315	0.803505	0.811781	0.811671	0.824416	0.770838	0.813136	0.676481	0.685033	0.679777	0.671666	0.662455
PI330858	0.838515	0.838534	0.66793	0.732678	0.667692	0.668608	0.679613	0.673442	0.6637	0.668589	0.753772	0.675474	0.71563	0.671098	0.724182	0.70219	0.68062	0.694774	0.664707	0.675401	0.669322	0.671574	0.678294	0.729803	0.658134	0.680766	0.66793	0.675895	0.750568	0.682963	0.668736	0.757746	0.749084	0.664451	0.670604	0.669267	0.671299	0.684282	0.7771	0.757617	0.757471	0.782667	0.805427	0.755805	0.667436	0.680198	0.671464	0.665788	0.662089
PI330871	0.665238	0.667161	0.672508	0.670054	0.674156	0.684502	0.681682	0.710137	0.823976	0.687724	0.686864	0.681993	0.663261	0.702739	0.666227	0.654417	0.701055	0.669157	0.686351	0.671885	0.784077	0.691405	0.734527	0.669926	0.66414	0.685051	0.784553	0.679301	0.661887	0.676829	0.671061	0.661045	0.666209	0.666923	0.674962	0.778565	0.695378	0.667381	0.664652	0.658152	0.659617	0.668919	0.665348	0.66652	0.66934	0.695159	0.686388	0.688622	0.743994
PI330911	0.673716	0.672544	0.684337	0.681627	0.68831	0.694426	0.690837	0.712993	0.745569	0.696385	0.708397	0.69807	0.670604	0.705779	0.677379	0.662638	0.712426	0.682359	0.69807	0.68203	0.731726	0.704241	0.829818	0.679649	0.67899	0.69688	0.757141	0.69395	0.671098	0.689739	0.686864	0.66793	0.673588	0.683476	0.685417	0.766333	0.71411	0.68029	0.671171	0.665275	0.66978	0.673716	0.672911	0.67498	0.68712	0.716637	0.70534	0.70794	0.740039
PI337700	0.664909	0.666685	0.785029	0.704882	0.714019	0.686351	0.673808	0.677617	0.668827	0.697667	0.680144	0.723467	0.686003	0.675621	0.684428	0.72094	0.71336	0.742218	0.694518	0.770069	0.667454	0.699663	0.691423	0.691094	0.70219	0.790229	0.66967	0.78523	0.680089	0.771717	0.793067	0.675236	0.683238	0.78653	0.809145	0.671354	0.710668	0.740918	0.672837	0.67097	0.674962	0.675566	0.667912	0.680418	0.798066	0.691277	0.736578	0.744305	0.687248
PI452556	0.668351	0.66934	0.832784	0.705889	0.718285	0.689555	0.675163	0.681499	0.671501	0.698894	0.684831	0.729748	0.68961	0.675163	0.68756	0.753662	0.715319	0.736468	0.695049	0.767194	0.670933	0.700341	0.695305	0.69124	0.699626	0.785102	0.673973	0.826906	0.681663	0.768329	0.858255	0.678166	0.685912	0.774518	0.813338	0.674394	0.718377	0.741009	0.676115	0.672197	0.679374	0.680089	0.671153	0.682652	0.802022	0.697374	0.741815	0.748608	0.691972
PI452614	0.668443	0.67042	0.707903	0.686497	0.74989	0.719659	0.689757	0.691478	0.673826	0.711016	0.688676	0.75716	0.741211	0.696916	0.735791	0.675694	0.710027	0.691185	0.691789	0.702318	0.679979	0.69926	0.695635	0.75705	0.862228	0.714605	0.671519	0.725482	0.698656	0.70653	0.712627	0.667692	0.676683	0.701146	0.713744	0.673405	0.693529	0.69373	0.672435	0.662931	0.670127	0.67877	0.669157	0.678129	0.706109	0.694481	0.703435	0.700011	0.680821
PI452661	0.690874	0.694994	0.754321	0.708397	0.698857	0.685948	0.681535	0.684666	0.684703	0.689464	0.691899	0.710503	0.70479	0.67899	0.71682	0.731726	0.703746	0.727477	0.684209	0.724841	0.682066	0.690434	0.694957	0.714001	0.686607	0.73742	0.685142	0.754285	0.713525	0.731799	0.756153	0.720428	0.733868	0.724511	0.746265	0.684685	0.698802	0.716015	0.712609	0.712115	0.72094	0.721124	0.695635	0.725408	0.736981	0.69655	0.712023	0.718157	0.687871
PI452678	0.670457	0.668388	0.675346	0.675255	0.677342	0.690233	0.68571	0.714898	0.841921	0.688255	0.69146	0.686168	0.664762	0.706713	0.668498	0.655643	0.707372	0.670604	0.690141	0.671885	0.797114	0.698088	0.743024	0.672398	0.667802	0.68712	0.795649	0.683275	0.66359	0.68007	0.674852	0.659635	0.667161	0.668791	0.678532	0.788233	0.69807	0.669615	0.666996	0.656431	0.661082	0.670054	0.670127	0.668479	0.675364	0.697173	0.690086	0.69265	0.748755
PI452680	0.66923	0.670146	0.717791	0.685307	0.700267	0.687175	0.678752	0.692046	0.747967	0.692339	0.687303	0.705321	0.690379	0.694298	0.680986	0.680894	0.701751	0.69027	0.685454	0.699114	0.725848	0.691167	0.708306	0.686278	0.704424	0.716692	0.729418	0.720886	0.675712	0.705486	0.717809	0.672819	0.672526	0.705193	0.720135	0.727148	0.692192	0.69102	0.671885	0.666026	0.673039	0.677672	0.673533	0.675547	0.712975	0.688823	0.700286	0.697173	0.713067
PI452681	0.666117	0.66663	0.67639	0.673918	0.672709	0.686241	0.682652	0.70772	0.827108	0.686479	0.68582	0.678184	0.670365	0.699608	0.671611	0.654966	0.70056	0.670823	0.685966	0.667839	0.796199	0.690691	0.732513	0.678697	0.670182	0.683641	0.782099	0.68267	0.66804	0.676005	0.677012	0.667546	0.67097	0.667857	0.678258	0.776734	0.695305	0.66674	0.67064	0.664195	0.666777	0.675071	0.668443	0.671226	0.673057	0.693474	0.685326	0.688091	0.739801
PI452710	0.715813	0.719128	0.757453	0.719915	0.701439	0.68745	0.686241	0.684978	0.677434	0.690434	0.703508	0.715282	0.728796	0.683494	0.734015	0.748224	0.711162	0.726782	0.690343	0.735516	0.675987	0.696129	0.697209	0.731433	0.69124	0.74555	0.678111	0.761994	0.741852	0.742932	0.767084	0.761792	0.754669	0.727624	0.754944	0.678477	0.706017	0.729565	0.741357	0.752875	0.76128	0.751831	0.723889	0.762781	0.742273	0.700084	0.716344	0.719531	0.683256
PI452719	0.66229	0.66685	0.700267	0.678459	0.743609	0.715813	0.686516	0.687083	0.666026	0.708068	0.681297	0.749542	0.741943	0.693877	0.73667	0.669139	0.707171	0.683128	0.68983	0.692705	0.675291	0.695122	0.689262	0.756043	0.871017	0.703948	0.66674	0.71455	0.69558	0.696147	0.700597	0.66088	0.669578	0.694005	0.703746	0.669944	0.687065	0.687486	0.666172	0.655936	0.662272	0.670951	0.664323	0.669249	0.695781	0.68734	0.694206	0.693327	0.673442
PI452722	0.671244	0.675255	0.83304	0.708581	0.719128	0.695744	0.681737	0.686479	0.67617	0.706823	0.685637	0.731927	0.690874	0.682304	0.693382	0.747583	0.720336	0.741247	0.69796	0.770289	0.675438	0.70327	0.699187	0.697576	0.708141	0.789643	0.673954	0.82828	0.684318	0.770948	0.838882	0.681901	0.692943	0.778583	0.808485	0.675749	0.720098	0.745093	0.680382	0.675712	0.685216	0.684758	0.675017	0.687962	0.798726	0.69904	0.741705	0.751227	0.696404
PI452724	0.668901	0.672654	0.835549	0.708599	0.720995	0.690251	0.67791	0.682707	0.672471	0.705889	0.685417	0.732605	0.68853	0.675163	0.685564	0.751941	0.720135	0.741504	0.699279	0.771863	0.671391	0.704735	0.699956	0.694097	0.701732	0.790101	0.672142	0.828298	0.682268	0.771424	0.840914	0.680528	0.688969	0.778071	0.812001	0.672856	0.721563	0.74632	0.679082	0.674559	0.682103	0.682432	0.672526	0.684557	0.801198	0.699462	0.740423	0.750732	0.691258
PI452727	0.696367	0.701732	0.73244	0.705889	0.718633	0.701146	0.686534	0.684648	0.669212	0.693749	0.698326	0.727807	0.730792	0.68886	0.747894	0.709606	0.705834	0.710631	0.686626	0.723852	0.675071	0.691844	0.696807	0.748828	0.760364	0.734198	0.671739	0.744617	0.762818	0.726782	0.739123	0.713012	0.716747	0.717205	0.732733	0.67357	0.692906	0.71021	0.71986	0.710796	0.711913	0.730352	0.705156	0.71759	0.724932	0.692888	0.70783	0.704222	0.678496
PI452728	0.694188	0.699974	0.702776	0.699407	0.711016	0.692247	0.682121	0.677196	0.663444	0.687761	0.690599	0.718835	0.749176	0.679338	0.734912	0.708562	0.695488	0.707152	0.678074	0.701952	0.666465	0.683879	0.681608	0.734857	0.757013	0.714678	0.664121	0.716161	0.773383	0.705761	0.706292	0.722112	0.717553	0.696477	0.705248	0.666502	0.682927	0.697502	0.719769	0.71737	0.722845	0.733026	0.706859	0.719274	0.700139	0.683824	0.693053	0.690105	0.669725
PI452736	0.678312	0.682799	0.772815	0.708837	0.714898	0.697429	0.681132	0.702483	0.707482	0.712792	0.691533	0.725042	0.689739	0.699883	0.691222	0.715282	0.726415	0.732	0.704094	0.766388	0.702666	0.71162	0.705486	0.698125	0.696898	0.784626	0.701824	0.779627	0.687944	0.763752	0.769355	0.685417	0.690984	0.772577	0.781458	0.702117	0.711382	0.735827	0.686607	0.681004	0.689171	0.690581	0.681975	0.689226	0.774738	0.700835	0.733886	0.740735	0.705285
PI452762	0.671482	0.673497	0.78708	0.711034	0.713012	0.687102	0.677159	0.678349	0.67194	0.698656	0.682469	0.723724	0.691991	0.677159	0.690563	0.72929	0.710869	0.740973	0.690581	0.780781	0.674009	0.696715	0.69254	0.698363	0.699388	0.797572	0.670622	0.784828	0.686772	0.782081	0.795228	0.689775	0.689958	0.772486	0.782392	0.672618	0.715923	0.739856	0.682506	0.680107	0.692119	0.688145	0.676481	0.693108	0.779609	0.697722	0.734307	0.739087	0.688988
PI452776	0.665147	0.665824	0.753626	0.691734	0.721984	0.698564	0.676426	0.683147	0.668479	0.703142	0.682542	0.73255	0.704277	0.683568	0.712536	0.699755	0.710778	0.71889	0.693382	0.744507	0.670311	0.698619	0.692156	0.718487	0.777595	0.76811	0.666941	0.764191	0.687413	0.74079	0.75705	0.669871	0.67758	0.734399	0.75108	0.670311	0.699187	0.717846	0.669285	0.661869	0.669029	0.67661	0.664012	0.674595	0.745093	0.689922	0.715557	0.716564	0.68007
PI452777	0.676463	0.67791	0.763843	0.698894	0.728265	0.705907	0.690526	0.694261	0.696257	0.710009	0.69439	0.738244	0.716857	0.698546	0.713964	0.713653	0.720684	0.725262	0.698912	0.736505	0.69796	0.705706	0.703673	0.719842	0.767066	0.750678	0.695506	0.773768	0.700359	0.738611	0.771955	0.686626	0.694243	0.739453	0.761005	0.695433	0.710851	0.722021	0.688603	0.681059	0.687724	0.691863	0.680528	0.691698	0.754102	0.702245	0.719805	0.727386	0.694426
PI452798	0.664836	0.665769	0.772339	0.691277	0.701384	0.683128	0.673845	0.682963	0.69503	0.691588	0.681755	0.71217	0.678111	0.679448	0.679558	0.716527	0.711291	0.722479	0.692632	0.753699	0.691588	0.698381	0.703618	0.686754	0.686351	0.77602	0.694463	0.771625	0.675676	0.750659	0.77558	0.675053	0.678331	0.747052	0.767853	0.694408	0.710247	0.723724	0.672508	0.667912	0.676646	0.676353	0.667015	0.678441	0.756976	0.691167	0.722533	0.72854	0.693566
PI452803	0.665019	0.668919	0.815718	0.703948	0.715282	0.685912	0.671739	0.679667	0.671354	0.698033	0.681407	0.725335	0.681901	0.674028	0.681462	0.727697	0.714147	0.747382	0.694994	0.798048	0.669505	0.700396	0.692137	0.688768	0.693144	0.822566	0.670842	0.794697	0.678276	0.785853	0.801582	0.67335	0.6817	0.785999	0.792243	0.671336	0.717297	0.742218	0.674449	0.66934	0.676298	0.674998	0.669651	0.676866	0.786329	0.694133	0.735827	0.749615	0.687889
PI452847	0.666593	0.669816	0.776551	0.706072	0.712188	0.689848	0.676957	0.682506	0.671995	0.696678	0.683	0.723925	0.683147	0.678953	0.686058	0.715832	0.719109	0.740918	0.697795	0.775837	0.670311	0.704259	0.691826	0.695177	0.697502	0.795686	0.671409	0.783125	0.679539	0.779847	0.784754	0.679393	0.686955	0.770252	0.775507	0.672435	0.713616	0.748901	0.677012	0.674669	0.68203	0.681077	0.671995	0.682707	0.775873	0.695964	0.737017	0.744781	0.690617
PI452903	0.764081	0.772376	0.676774	0.72376	0.674778	0.673387	0.680968	0.674724	0.666831	0.671006	0.716637	0.684996	0.7487	0.671885	0.76269	0.735113	0.688585	0.718139	0.670073	0.683623	0.669578	0.676628	0.680363	0.775214	0.662419	0.686626	0.667802	0.688219	0.811525	0.693218	0.67617	0.815498	0.797462	0.673076	0.680858	0.669798	0.674559	0.695506	0.837252	0.816121	0.812276	0.832345	0.78437	0.813173	0.679704	0.685472	0.679374	0.672673	0.663004
PI452908	0.762397	0.768439	0.673021	0.722076	0.669725	0.669358	0.677708	0.670457	0.661741	0.667308	0.714458	0.679228	0.743701	0.66793	0.75705	0.731231	0.683202	0.711712	0.66652	0.679887	0.664414	0.671391	0.67617	0.768622	0.658134	0.681938	0.664561	0.683311	0.80702	0.687596	0.670365	0.809163	0.792701	0.668901	0.676628	0.666575	0.67042	0.692064	0.829891	0.808321	0.805226	0.827913	0.779023	0.807258	0.674742	0.683476	0.673515	0.668791	0.658463
PI452922	0.671336	0.670951	0.669761	0.67368	0.679521	0.701549	0.697447	0.731835	0.728594	0.696001	0.687248	0.689372	0.664433	0.726196	0.672197	0.655222	0.717974	0.670018	0.703765	0.669706	0.727972	0.709606	0.714001	0.674595	0.666648	0.680913	0.725408	0.677745	0.669871	0.675309	0.671263	0.666978	0.671299	0.667765	0.673076	0.724859	0.690819	0.66934	0.671263	0.662089	0.669322	0.675932	0.673661	0.671757	0.672856	0.697795	0.685106	0.680125	0.70772
PI452944	0.74317	0.748425	0.683458	0.718468	0.687157	0.678441	0.684502	0.677397	0.666081	0.67747	0.710613	0.696807	0.749469	0.677269	0.750787	0.730865	0.69287	0.716747	0.675694	0.686479	0.669963	0.679796	0.684978	0.763404	0.692009	0.692247	0.667784	0.69547	0.894272	0.69265	0.683	0.786201	0.77743	0.679869	0.688255	0.670475	0.679393	0.698967	0.788929	0.786073	0.787409	0.806599	0.761225	0.783857	0.68333	0.685582	0.681846	0.678221	0.668534
PI452967	0.749872	0.754559	0.678367	0.719677	0.67086	0.670237	0.678056	0.672581	0.660111	0.668974	0.711327	0.681389	0.757324	0.670274	0.761518	0.722607	0.687761	0.728503	0.669871	0.694957	0.663902	0.675731	0.679539	0.760327	0.661704	0.693968	0.661137	0.690398	0.78924	0.701219	0.682506	0.884513	0.798524	0.680235	0.683531	0.663993	0.673845	0.699077	0.798872	0.851498	0.871896	0.812624	0.763642	0.828811	0.682799	0.68344	0.679393	0.67476	0.663297
PI452969	0.694866	0.700524	0.711913	0.699773	0.692284	0.693804	0.67932	0.695378	0.687395	0.691771	0.695598	0.702739	0.715539	0.705175	0.697118	0.704607	0.716344	0.725079	0.69926	0.722094	0.689207	0.705742	0.6984	0.716289	0.681737	0.728576	0.68723	0.719842	0.718011	0.723577	0.714532	0.73396	0.722131	0.712005	0.715044	0.688713	0.694078	0.709368	0.717095	0.724456	0.736267	0.723834	0.697924	0.730187	0.717919	0.694994	0.703618	0.702629	0.691918
PI452987	0.66544	0.666136	0.836355	0.701348	0.712664	0.686919	0.670604	0.676426	0.667271	0.69547	0.680675	0.7255	0.682634	0.672856	0.685051	0.752014	0.712096	0.730902	0.692723	0.763587	0.666319	0.697795	0.687486	0.690325	0.699187	0.781825	0.667509	0.823958	0.678276	0.766828	0.840237	0.673259	0.682579	0.770636	0.807149	0.668223	0.71411	0.736139	0.671537	0.66804	0.673918	0.675383	0.666117	0.676902	0.788508	0.691661	0.735168	0.743664	0.686772
PI452988	0.666575	0.668974	0.831814	0.702428	0.717333	0.689024	0.673094	0.677141	0.66945	0.698125	0.68148	0.728265	0.685619	0.674797	0.685454	0.754376	0.712939	0.730993	0.693199	0.765308	0.670146	0.698802	0.691881	0.69276	0.701384	0.783454	0.668553	0.831484	0.680198	0.767652	0.844173	0.674705	0.684282	0.777082	0.80909	0.669523	0.715832	0.737658	0.673368	0.668425	0.676207	0.678386	0.668974	0.679173	0.792005	0.694957	0.736743	0.744159	0.687523
PI453010	0.696953	0.700084	0.730114	0.716381	0.695397	0.680546	0.679118	0.676115	0.666172	0.683659	0.687212	0.703563	0.709588	0.675181	0.701805	0.711822	0.706109	0.741156	0.687505	0.75152	0.668223	0.692595	0.688475	0.715099	0.681499	0.771259	0.669578	0.744177	0.723211	0.757672	0.738409	0.727716	0.722002	0.743884	0.739288	0.671189	0.690654	0.731561	0.725958	0.727386	0.729858	0.731433	0.706438	0.731817	0.750311	0.68756	0.716949	0.716399	0.679338
PI453031	0.681132	0.683531	0.715758	0.694225	0.695671	0.695561	0.709807	0.6997	0.685435	0.700835	0.695213	0.703362	0.68679	0.700524	0.693126	0.688402	0.715411	0.702556	0.700157	0.716418	0.692082	0.704992	0.690251	0.695781	0.688896	0.731945	0.682579	0.721526	0.704918	0.718414	0.717992	0.689262	0.69417	0.706859	0.713415	0.684337	0.689702	0.696221	0.691423	0.683769	0.69124	0.698839	0.686571	0.690636	0.710595	0.687669	0.70197	0.6984	0.683989
PI453035	0.666337	0.667637	0.810152	0.703453	0.715282	0.689354	0.674357	0.676811	0.669908	0.700066	0.679356	0.726342	0.685912	0.674797	0.682469	0.736468	0.712701	0.747491	0.69298	0.788252	0.670787	0.698271	0.689647	0.687321	0.696166	0.807716	0.670219	0.810426	0.681059	0.77992	0.81678	0.672764	0.681553	0.775928	0.803871	0.671464	0.709423	0.739142	0.674376	0.668901	0.675932	0.676426	0.66956	0.678074	0.797389	0.689702	0.735827	0.745807	0.689848
PI453036	0.673149	0.675529	0.794001	0.698674	0.711565	0.687944	0.675474	0.67335	0.664305	0.692339	0.680913	0.720318	0.705468	0.674724	0.704644	0.733062	0.703801	0.725317	0.686333	0.740863	0.665495	0.690599	0.683055	0.704369	0.714349	0.755878	0.666996	0.788087	0.713286	0.742969	0.796675	0.691643	0.694847	0.745477	0.776606	0.668736	0.7062	0.72647	0.687816	0.683513	0.693547	0.693218	0.678038	0.692925	0.764008	0.692558	0.720007	0.724694	0.682158
PI453042	0.671299	0.673021	0.826229	0.707482	0.724694	0.693547	0.677617	0.685673	0.676408	0.702428	0.686241	0.73396	0.691002	0.680675	0.695525	0.750678	0.71986	0.741028	0.698015	0.767359	0.675786	0.704186	0.697667	0.698876	0.710961	0.788655	0.674485	0.817659	0.685545	0.76886	0.831319	0.679082	0.690508	0.776331	0.808229	0.675877	0.721728	0.74339	0.679942	0.672984	0.682048	0.683037	0.671775	0.685966	0.794422	0.700652	0.739819	0.747693	0.694902
PI453046	0.701769	0.704259	0.752692	0.70739	0.699865	0.681187	0.674321	0.675529	0.665513	0.684062	0.695909	0.707775	0.714696	0.672306	0.710906	0.745514	0.696111	0.725793	0.678093	0.721581	0.668534	0.682634	0.687486	0.732678	0.700212	0.731909	0.667582	0.750879	0.782356	0.727679	0.757544	0.727093	0.7294	0.718414	0.739233	0.668846	0.694499	0.712591	0.728796	0.725134	0.728741	0.735846	0.708965	0.728741	0.727532	0.682799	0.701128	0.706676	0.680729
PI453065	0.669468	0.670915	0.826503	0.703472	0.717077	0.690617	0.678807	0.682194	0.673094	0.702318	0.683769	0.727203	0.68538	0.677598	0.685985	0.753735	0.715026	0.741119	0.695726	0.765601	0.671995	0.700634	0.691679	0.693309	0.703325	0.784882	0.673497	0.825789	0.680363	0.770453	0.852926	0.677965	0.684703	0.77342	0.807588	0.674138	0.72008	0.743463	0.675328	0.671867	0.678496	0.678642	0.672453	0.682176	0.797517	0.697685	0.741907	0.746466	0.69027
PI453066	0.669413	0.671061	0.826393	0.70371	0.717242	0.689977	0.678422	0.682048	0.672471	0.701879	0.684557	0.727716	0.686369	0.677507	0.68549	0.753681	0.714971	0.741705	0.695909	0.765638	0.671153	0.700212	0.692046	0.692851	0.703087	0.784864	0.672197	0.825515	0.68051	0.769794	0.853842	0.678166	0.684593	0.773914	0.808833	0.67379	0.71986	0.742584	0.674467	0.671299	0.67747	0.677598	0.672252	0.680675	0.795979	0.69774	0.740735	0.746667	0.690581
PI453070	0.736212	0.740588	0.681169	0.712206	0.685289	0.676188	0.681206	0.67238	0.662583	0.675712	0.706109	0.693895	0.746539	0.674119	0.746411	0.726782	0.689006	0.712151	0.671318	0.682927	0.665183	0.677525	0.680894	0.765546	0.69677	0.689079	0.6637	0.693108	0.881619	0.689098	0.68007	0.778529	0.768	0.677708	0.684428	0.666758	0.67465	0.692119	0.781477	0.777338	0.780158	0.79618	0.751575	0.77699	0.681004	0.681279	0.680198	0.675639	0.665238
PI453072	0.738794	0.744415	0.680729	0.713506	0.687212	0.676042	0.679393	0.672361	0.660459	0.674742	0.708196	0.693566	0.744855	0.671867	0.743262	0.726745	0.686406	0.712316	0.669541	0.683659	0.663682	0.675566	0.680363	0.765125	0.691405	0.68723	0.662986	0.691679	0.880612	0.688475	0.678331	0.783363	0.770911	0.676756	0.685179	0.664964	0.673405	0.694682	0.780854	0.779737	0.779957	0.797517	0.755127	0.776716	0.678972	0.681956	0.678514	0.674485	0.663719
PI453073	0.662144	0.664323	0.773548	0.688438	0.723724	0.697429	0.678715	0.683037	0.665019	0.696111	0.678514	0.729254	0.712389	0.681425	0.698326	0.723321	0.704003	0.70772	0.685161	0.736248	0.668644	0.691295	0.691625	0.717022	0.765015	0.750165	0.663865	0.779847	0.683385	0.735809	0.781458	0.664067	0.675749	0.738812	0.764045	0.665531	0.703765	0.715264	0.666575	0.658207	0.665806	0.671006	0.663664	0.671189	0.74892	0.68842	0.717699	0.723174	0.681993
PI453074	0.740552	0.746448	0.678935	0.712847	0.686919	0.675456	0.680052	0.67183	0.661503	0.67509	0.710045	0.693346	0.746887	0.670988	0.744928	0.728686	0.687779	0.710631	0.670695	0.683714	0.665367	0.676188	0.679924	0.761133	0.689299	0.687358	0.664433	0.69157	0.884256	0.688658	0.679008	0.783729	0.77157	0.675932	0.68322	0.666758	0.673808	0.693163	0.783436	0.782923	0.780506	0.801637	0.756812	0.778565	0.6778	0.681132	0.678276	0.674485	0.664726
PI453075	0.73786	0.743811	0.68192	0.713323	0.686259	0.676133	0.679466	0.673277	0.661393	0.674302	0.708837	0.694298	0.745825	0.672526	0.743628	0.726434	0.687798	0.713048	0.671867	0.6843	0.663499	0.676207	0.680089	0.765894	0.692888	0.689171	0.663664	0.692119	0.878635	0.690599	0.679777	0.783198	0.771845	0.677763	0.686919	0.665623	0.674577	0.695708	0.779041	0.779993	0.780122	0.797279	0.755127	0.775086	0.679979	0.682451	0.679191	0.675053	0.664543
PI453144	0.740643	0.746814	0.678496	0.712408	0.686919	0.676884	0.682066	0.672874	0.662547	0.676115	0.709844	0.694628	0.747766	0.673423	0.745148	0.728503	0.68886	0.710961	0.671537	0.684703	0.667216	0.67866	0.681041	0.761774	0.68983	0.688969	0.664543	0.692687	0.884073	0.690068	0.679356	0.783234	0.772632	0.675511	0.683513	0.667765	0.674284	0.69373	0.784681	0.781751	0.781934	0.802589	0.756684	0.779645	0.679338	0.682286	0.679063	0.675035	0.664945
PI453159	0.668168	0.671098	0.827419	0.704845	0.716546	0.691112	0.674376	0.680363	0.671684	0.699681	0.686076	0.727423	0.68745	0.67606	0.684538	0.738702	0.717644	0.73872	0.698198	0.763605	0.673112	0.704406	0.693877	0.692449	0.698455	0.785725	0.671867	0.816377	0.681041	0.769593	0.825826	0.676426	0.68679	0.782356	0.813594	0.67357	0.716967	0.743097	0.676353	0.67227	0.679667	0.680821	0.670365	0.682652	0.795503	0.697997	0.741321	0.748407	0.690343
PI453177	0.71217	0.720263	0.718761	0.701036	0.693273	0.680748	0.678514	0.67368	0.662766	0.677214	0.696404	0.702977	0.726324	0.670768	0.720886	0.729528	0.691167	0.711089	0.674083	0.708324	0.662821	0.678715	0.678843	0.748114	0.698473	0.716381	0.662382	0.724731	0.762543	0.714367	0.725207	0.74566	0.742731	0.703252	0.71563	0.664414	0.682103	0.702044	0.758716	0.742859	0.745056	0.761811	0.727313	0.752014	0.709514	0.687889	0.695598	0.693932	0.669047
PI453186	0.69796	0.696514	0.78382	0.704552	0.697576	0.680766	0.673881	0.675749	0.665989	0.687688	0.69016	0.708599	0.710045	0.67238	0.716912	0.735131	0.707885	0.728723	0.688145	0.731964	0.664561	0.695159	0.686204	0.720391	0.683476	0.745495	0.667124	0.769391	0.721508	0.73775	0.772413	0.751794	0.730242	0.73601	0.755292	0.667912	0.701311	0.721691	0.719622	0.738592	0.757434	0.72702	0.702666	0.739746	0.74892	0.692577	0.714385	0.721453	0.682414
PI453187	0.699663	0.7036	0.776661	0.705706	0.695653	0.676463	0.67194	0.674357	0.664067	0.687761	0.694664	0.705852	0.710338	0.667417	0.712884	0.742273	0.704351	0.746503	0.68571	0.723998	0.662437	0.691387	0.683366	0.708471	0.681773	0.744397	0.665531	0.767048	0.727807	0.734051	0.766755	0.763459	0.730371	0.73341	0.750842	0.666337	0.698674	0.721178	0.72669	0.748077	0.753919	0.73537	0.710888	0.737713	0.741943	0.690453	0.708855	0.717022	0.677873
PI453189	0.694078	0.697612	0.732898	0.71303	0.69417	0.676481	0.668425	0.676756	0.666667	0.680784	0.69276	0.703087	0.705047	0.668626	0.706218	0.71585	0.701384	0.729711	0.683824	0.77461	0.664762	0.689684	0.689391	0.709569	0.678056	0.786292	0.66555	0.739123	0.714312	0.762525	0.736834	0.752289	0.722881	0.743994	0.734179	0.665586	0.698912	0.723303	0.717791	0.734143	0.748755	0.724163	0.704406	0.733502	0.74198	0.688292	0.712151	0.71336	0.677946
PI453195	0.750861	0.757764	0.674962	0.716344	0.668919	0.666905	0.675126	0.668388	0.663407	0.666062	0.709258	0.677452	0.75542	0.668241	0.773951	0.7268	0.684666	0.725866	0.668077	0.685399	0.666392	0.673149	0.676939	0.760639	0.6598	0.687193	0.664323	0.686626	0.787538	0.694426	0.676445	0.808101	0.796638	0.672453	0.678496	0.667069	0.67454	0.69796	0.793727	0.807332	0.802992	0.813173	0.76485	0.814912	0.676884	0.681828	0.677196	0.671647	0.661833
PI453196	0.682616	0.684721	0.780579	0.706859	0.706731	0.682506	0.675401	0.676317	0.669194	0.694884	0.683238	0.715447	0.69688	0.672801	0.704662	0.731359	0.707427	0.741687	0.688823	0.762763	0.667033	0.694609	0.690892	0.702922	0.688915	0.775214	0.672343	0.784333	0.697832	0.773731	0.789643	0.701073	0.708654	0.751758	0.771918	0.67368	0.702813	0.734289	0.694078	0.697997	0.706987	0.701714	0.68441	0.713726	0.770087	0.691295	0.728228	0.735296	0.686717
PI453221	0.669798	0.672966	0.868857	0.704241	0.718981	0.690453	0.674577	0.680144	0.672856	0.701348	0.684392	0.731579	0.686021	0.676793	0.68593	0.749139	0.71737	0.734619	0.697667	0.760675	0.669267	0.703179	0.694042	0.692412	0.700231	0.781586	0.673185	0.827657	0.683256	0.763184	0.840603	0.67617	0.687303	0.776734	0.816853	0.673643	0.722112	0.74284	0.678367	0.670897	0.677745	0.68051	0.67368	0.683549	0.798213	0.698912	0.742108	0.748645	0.694554
PI453251	0.702849	0.708855	0.724859	0.716527	0.694115	0.677415	0.675145	0.676536	0.666703	0.686076	0.69232	0.705266	0.708526	0.671702	0.718981	0.735498	0.699645	0.734674	0.680455	0.738336	0.664652	0.686497	0.687413	0.7229	0.678569	0.748407	0.667472	0.731213	0.7268	0.748242	0.729766	0.733667	0.728118	0.730462	0.726818	0.669596	0.691094	0.732074	0.726122	0.729473	0.734784	0.739874	0.709258	0.736725	0.733245	0.688878	0.707134	0.716509	0.675383
PI453275	0.71065	0.712554	0.720904	0.708562	0.690746	0.67736	0.674083	0.672984	0.661942	0.683055	0.69157	0.701714	0.709936	0.667674	0.716546	0.720153	0.697722	0.743207	0.678404	0.734253	0.667381	0.684849	0.685069	0.72691	0.676207	0.747913	0.666685	0.727166	0.738995	0.740771	0.725829	0.741705	0.732788	0.723742	0.729089	0.668534	0.691277	0.719805	0.738372	0.741101	0.739929	0.74826	0.720483	0.740552	0.729876	0.687083	0.703106	0.706731	0.675474
PI453300	0.744488	0.752911	0.684044	0.717809	0.677562	0.672654	0.679613	0.672361	0.663004	0.672398	0.709478	0.687614	0.758148	0.672398	0.775983	0.724365	0.689299	0.729034	0.670494	0.690306	0.666026	0.676884	0.68148	0.760126	0.664341	0.691826	0.666392	0.692082	0.784223	0.701274	0.683916	0.809932	0.802607	0.679686	0.68604	0.667417	0.676646	0.702465	0.787611	0.804548	0.805153	0.808119	0.759375	0.827108	0.682323	0.684886	0.681517	0.674394	0.664836
PI453309	0.72636	0.731011	0.702996	0.719585	0.684886	0.675804	0.676555	0.675657	0.67172	0.676555	0.704772	0.695287	0.72301	0.67183	0.732531	0.732092	0.696422	0.732037	0.678477	0.71292	0.66934	0.683897	0.683787	0.746814	0.671537	0.719878	0.672691	0.712646	0.759613	0.719036	0.70598	0.764685	0.751904	0.705779	0.710064	0.67465	0.686278	0.72268	0.776533	0.760492	0.762378	0.776972	0.73797	0.764502	0.708928	0.690105	0.701494	0.703838	0.676536
PI453320	0.696605	0.69948	0.727734	0.712719	0.691332	0.676866	0.677122	0.672691	0.667692	0.682542	0.693694	0.701915	0.712462	0.66912	0.705944	0.709148	0.701146	0.75293	0.682085	0.752673	0.66978	0.687871	0.688768	0.710265	0.677781	0.769776	0.665293	0.737329	0.71574	0.756757	0.731726	0.72116	0.727935	0.739215	0.732348	0.667619	0.693877	0.730224	0.714898	0.71856	0.725811	0.723266	0.703801	0.727716	0.739837	0.690032	0.711931	0.713268	0.676664
PI453380	0.665733	0.666685	0.799183	0.706585	0.716436	0.692742	0.674284	0.683806	0.673295	0.700707	0.682396	0.728027	0.686699	0.677836	0.684227	0.724621	0.718725	0.738208	0.700194	0.766407	0.672673	0.705193	0.69395	0.689317	0.698821	0.789863	0.67194	0.791621	0.680473	0.77179	0.796547	0.676024	0.682213	0.779554	0.84117	0.672874	0.716198	0.740735	0.675694	0.671006	0.678386	0.677232	0.669084	0.679796	0.809712	0.695561	0.738629	0.747253	0.69243
PI453387	0.665586	0.667839	0.788069	0.708342	0.716344	0.688988	0.673002	0.6804	0.669834	0.702996	0.680949	0.727331	0.681865	0.678184	0.684941	0.719952	0.715777	0.742492	0.697832	0.773987	0.671135	0.701952	0.698967	0.686754	0.693273	0.792189	0.671464	0.786018	0.679887	0.776478	0.794184	0.677415	0.683147	0.785395	0.810207	0.672654	0.715575	0.741339	0.673149	0.670823	0.676921	0.678386	0.669798	0.677928	0.825771	0.69406	0.739728	0.745843	0.68756
PI453427	0.660642	0.661833	0.803706	0.699095	0.715337	0.683256	0.669432	0.673368	0.669651	0.69785	0.674522	0.72517	0.684007	0.671775	0.679301	0.727496	0.71021	0.730737	0.692668	0.758698	0.668498	0.697026	0.691405	0.684795	0.695763	0.77906	0.666484	0.793507	0.675786	0.758899	0.803651	0.671885	0.679503	0.773749	0.842159	0.668205	0.711345	0.737677	0.670347	0.666685	0.672563	0.672783	0.664543	0.67661	0.810884	0.691588	0.735772	0.744122	0.686204
PI453478	0.668626	0.67064	0.792811	0.710338	0.71878	0.69298	0.676426	0.684465	0.675767	0.704918	0.682579	0.731121	0.688585	0.679301	0.688237	0.725665	0.719311	0.741998	0.699077	0.769355	0.673625	0.705175	0.693987	0.693547	0.700487	0.79087	0.673515	0.792152	0.684758	0.776478	0.79651	0.68007	0.687029	0.782667	0.841921	0.675566	0.715099	0.747638	0.680546	0.676262	0.682487	0.684099	0.675181	0.68549	0.813777	0.695781	0.738702	0.748022	0.690416
PI453494	0.675328	0.676335	0.768842	0.709075	0.710302	0.687321	0.675822	0.679924	0.672105	0.696532	0.685564	0.721819	0.687505	0.676024	0.69232	0.719292	0.712389	0.732421	0.693089	0.749854	0.672032	0.698729	0.694408	0.695781	0.693291	0.770966	0.669853	0.765821	0.691167	0.760071	0.769886	0.690398	0.693034	0.754047	0.78415	0.671464	0.715044	0.766004	0.686186	0.686369	0.691057	0.692449	0.678239	0.695744	0.776935	0.695305	0.729583	0.739563	0.68344
PI453514	0.663719	0.664469	0.801106	0.703765	0.714385	0.686754	0.668534	0.681993	0.667106	0.697978	0.681077	0.724346	0.682085	0.674467	0.682286	0.732476	0.713744	0.737658	0.694682	0.765711	0.665568	0.699187	0.691258	0.686223	0.696935	0.787098	0.667198	0.831301	0.677141	0.768549	0.804457	0.674504	0.680839	0.77364	0.789405	0.667637	0.713909	0.74002	0.672014	0.667179	0.674797	0.67584	0.667674	0.67769	0.776093	0.68983	0.733905	0.741284	0.686351
PI453557	0.661997	0.665495	0.766425	0.70794	0.712005	0.685637	0.671757	0.677745	0.673222	0.693236	0.677525	0.72279	0.681041	0.672435	0.682268	0.713891	0.714751	0.766022	0.695525	0.832638	0.67216	0.701421	0.692009	0.685344	0.69091	0.867081	0.670018	0.773932	0.675236	0.812587	0.769117	0.676207	0.681187	0.783125	0.774445	0.671043	0.711767	0.750165	0.67335	0.66956	0.679173	0.67498	0.666648	0.680382	0.782923	0.692851	0.735168	0.745441	0.687248
PI453576	0.66154	0.663114	0.796034	0.701494	0.71444	0.685216	0.669175	0.676719	0.665476	0.696678	0.677946	0.723357	0.679796	0.670823	0.678148	0.727825	0.709881	0.734838	0.691515	0.759687	0.666996	0.696532	0.690892	0.684648	0.692998	0.777595	0.665367	0.791932	0.67368	0.764118	0.798616	0.671647	0.678038	0.775068	0.825515	0.667106	0.710064	0.736395	0.668461	0.667106	0.672233	0.672929	0.66414	0.673899	0.847341	0.690874	0.73515	0.740442	0.688237
PI453587	0.697978	0.703362	0.764301	0.713836	0.703289	0.68452	0.676719	0.678587	0.672453	0.691185	0.695909	0.712554	0.707409	0.673954	0.705413	0.738592	0.714019	0.744525	0.694811	0.744708	0.672068	0.700212	0.69395	0.717095	0.690178	0.763623	0.67205	0.763568	0.718816	0.754028	0.766663	0.719018	0.716637	0.756793	0.789881	0.672947	0.704204	0.731323	0.719897	0.715612	0.722552	0.726855	0.707445	0.72127	0.774702	0.693749	0.724694	0.725555	0.685362
PI453598	0.665678	0.666246	0.805464	0.701805	0.714275	0.687523	0.672709	0.677269	0.671775	0.696312	0.678715	0.726013	0.683385	0.673607	0.681224	0.729418	0.710631	0.735901	0.691881	0.761536	0.668168	0.696898	0.691148	0.687761	0.696843	0.784315	0.670658	0.798726	0.678294	0.764942	0.800703	0.674009	0.680583	0.784516	0.841555	0.67075	0.709807	0.739453	0.672801	0.668479	0.673607	0.675419	0.667546	0.676115	0.812514	0.691313	0.737475	0.741339	0.687267
PI453604	0.664634	0.667289	0.793067	0.707024	0.713872	0.688622	0.671629	0.683018	0.671409	0.698052	0.678605	0.724529	0.682872	0.677946	0.681279	0.718652	0.713781	0.742511	0.695799	0.773676	0.668534	0.701348	0.693694	0.689958	0.693199	0.795411	0.667399	0.783473	0.679576	0.777137	0.795539	0.676353	0.683092	0.78708	0.803944	0.668333	0.718084	0.747565	0.675035	0.670512	0.675932	0.675749	0.667564	0.678734	0.800136	0.695104	0.73623	0.747345	0.689134
PI453635	0.711107	0.716161	0.734893	0.716509	0.691222	0.679759	0.67747	0.677562	0.669834	0.680949	0.697319	0.701201	0.724767	0.67487	0.73352	0.735077	0.697795	0.731579	0.677379	0.716949	0.669853	0.683989	0.685472	0.72387	0.67932	0.730133	0.667051	0.732678	0.738061	0.720446	0.738208	0.747839	0.743939	0.718761	0.748444	0.668516	0.693456	0.71422	0.735058	0.742676	0.749011	0.746118	0.722002	0.753607	0.73623	0.690929	0.703563	0.708251	0.673881
PI453641	0.672032	0.672215	0.783601	0.703417	0.711638	0.687029	0.673588	0.681462	0.67108	0.698473	0.682158	0.721471	0.690306	0.675822	0.691863	0.717022	0.712682	0.736505	0.694335	0.770838	0.66956	0.700176	0.68972	0.691313	0.694078	0.785011	0.670073	0.784498	0.684593	0.768604	0.786567	0.682707	0.686845	0.775086	0.803651	0.67053	0.711602	0.741815	0.680052	0.678239	0.683366	0.682011	0.671885	0.687376	0.793763	0.693437	0.734289	0.743811	0.689317
PI453648	0.689922	0.691918	0.771351	0.710393	0.698619	0.68062	0.674815	0.676481	0.66804	0.692503	0.68864	0.708342	0.699791	0.672874	0.704479	0.733648	0.704369	0.736102	0.686406	0.746503	0.667674	0.691789	0.687834	0.710467	0.683238	0.763147	0.668187	0.767725	0.714806	0.748975	0.767359	0.712884	0.713927	0.746173	0.776789	0.668937	0.701567	0.725189	0.717919	0.710522	0.712371	0.719476	0.699114	0.714825	0.763843	0.69091	0.719421	0.726562	0.680198
PI453670	0.665696	0.668809	0.781037	0.709057	0.717187	0.689775	0.674138	0.683366	0.671501	0.701091	0.680015	0.726141	0.68192	0.676756	0.681718	0.715044	0.712627	0.7448	0.695012	0.774647	0.66912	0.700835	0.696587	0.688969	0.691515	0.795942	0.668241	0.785359	0.677342	0.779591	0.783509	0.67866	0.683385	0.789332	0.792005	0.668644	0.714202	0.740423	0.675309	0.671446	0.676738	0.67791	0.669358	0.681755	0.800703	0.692522	0.733612	0.744049	0.688676
PI453680	0.696001	0.69666	0.719347	0.716418	0.692027	0.6778	0.667729	0.674339	0.6637	0.683916	0.681553	0.702172	0.703215	0.670585	0.698235	0.702575	0.702593	0.736963	0.685051	0.726287	0.665367	0.690819	0.683678	0.714843	0.676317	0.742254	0.665513	0.728356	0.712481	0.738226	0.72094	0.719347	0.717937	0.726068	0.723394	0.66696	0.692723	0.733923	0.715191	0.719933	0.717882	0.717644	0.698821	0.726159	0.728558	0.689537	0.706731	0.712389	0.678972
PI453701	0.665879	0.666465	0.821468	0.702794	0.718121	0.689372	0.673259	0.679869	0.667436	0.701366	0.682707	0.728649	0.687889	0.675236	0.685454	0.737878	0.712023	0.739233	0.692888	0.765088	0.670365	0.697978	0.693071	0.690727	0.703966	0.780122	0.669633	0.828133	0.681938	0.767872	0.839101	0.675145	0.681572	0.773145	0.801088	0.669944	0.715319	0.739526	0.673387	0.671153	0.674522	0.675987	0.670146	0.679722	0.790119	0.693218	0.736395	0.744122	0.689207
PI453715	0.672709	0.675566	0.684868	0.684062	0.691002	0.71845	0.706328	0.753058	0.727185	0.720867	0.704754	0.698033	0.674687	0.753992	0.679997	0.661631	0.742492	0.677946	0.728594	0.679631	0.741559	0.734729	0.718066	0.682304	0.681883	0.692174	0.724456	0.692796	0.671904	0.687779	0.682139	0.669596	0.68148	0.678752	0.685582	0.720666	0.695433	0.677965	0.675969	0.66555	0.670054	0.677727	0.676829	0.674431	0.684062	0.698986	0.692705	0.689684	0.708288
PI453727	0.701311	0.706054	0.683494	0.693913	0.694463	0.681975	0.678038	0.673826	0.662638	0.680931	0.688823	0.70219	0.735479	0.675108	0.746283	0.696037	0.688896	0.702355	0.67249	0.689171	0.667161	0.679118	0.678459	0.74696	0.749817	0.691222	0.663316	0.695799	0.731304	0.690764	0.684575	0.736761	0.757196	0.679521	0.68745	0.666099	0.673368	0.691606	0.722149	0.733923	0.735589	0.73612	0.710045	0.749963	0.681663	0.680052	0.682432	0.680345	0.663975
PI453744	0.713817	0.720043	0.718414	0.715136	0.689537	0.677196	0.67899	0.673973	0.66641	0.679631	0.701128	0.70111	0.716564	0.668956	0.724401	0.729016	0.698107	0.725555	0.68007	0.713891	0.666575	0.686406	0.687651	0.734417	0.67639	0.727276	0.668681	0.726525	0.737988	0.727001	0.718652	0.745477	0.742492	0.708892	0.721362	0.669908	0.691936	0.721307	0.747345	0.739728	0.744415	0.767048	0.726727	0.744891	0.718981	0.690672	0.705907	0.709771	0.674046
PI453749	0.674962	0.675456	0.677049	0.682744	0.682469	0.694646	0.692943	0.713103	0.726946	0.696587	0.6869	0.691478	0.672599	0.709533	0.675859	0.66229	0.711474	0.679576	0.694206	0.676445	0.725225	0.701366	0.720721	0.678862	0.672123	0.686479	0.724987	0.684025	0.67454	0.682817	0.679301	0.670951	0.677708	0.672252	0.678825	0.72832	0.695397	0.675767	0.677635	0.667948	0.673332	0.679741	0.676793	0.680217	0.676719	0.70197	0.690746	0.688054	0.70761
PI453780	0.710229	0.713067	0.68029	0.702373	0.677031	0.685307	0.683879	0.700505	0.718761	0.682085	0.697502	0.686882	0.71422	0.691716	0.713341	0.688896	0.702373	0.700359	0.68408	0.683586	0.711364	0.691002	0.714385	0.711858	0.665586	0.691533	0.718011	0.689061	0.728887	0.698693	0.681462	0.760822	0.734399	0.678239	0.684172	0.717498	0.694481	0.690874	0.731854	0.742108	0.759046	0.740735	0.720281	0.749487	0.681865	0.701934	0.687486	0.685692	0.697283
PI453781	0.745642	0.749744	0.674431	0.710576	0.672636	0.674247	0.68203	0.677031	0.684538	0.672215	0.710393	0.681645	0.718285	0.677269	0.730627	0.710998	0.689574	0.705431	0.672929	0.678404	0.686113	0.67921	0.690874	0.743463	0.660386	0.682707	0.683989	0.684392	0.765802	0.690709	0.674211	0.764942	0.763898	0.672123	0.678679	0.686534	0.682927	0.690178	0.774152	0.762268	0.762213	0.793415	0.754834	0.765931	0.673442	0.688512	0.679136	0.676097	0.676683
PI453811	0.713561	0.716784	0.699956	0.705797	0.683494	0.685197	0.684373	0.683366	0.665513	0.687157	0.700615	0.695012	0.729272	0.686058	0.737713	0.708782	0.711016	0.722112	0.693254	0.705394	0.675657	0.699224	0.68679	0.723486	0.673588	0.709075	0.667234	0.706273	0.741302	0.713909	0.699974	0.771241	0.75531	0.698363	0.703032	0.670658	0.686644	0.713396	0.73753	0.755512	0.774409	0.751373	0.719988	0.772504	0.702721	0.686296	0.696111	0.69514	0.675273
PI453821	0.671061	0.673259	0.738702	0.704314	0.708782	0.69243	0.682194	0.703637	0.684483	0.708159	0.688493	0.719384	0.677507	0.691734	0.683824	0.691753	0.723742	0.721856	0.703893	0.743976	0.688915	0.709258	0.699077	0.686827	0.686626	0.760108	0.684227	0.744012	0.677104	0.748828	0.742401	0.675419	0.681792	0.746173	0.747217	0.685637	0.708544	0.751794	0.678258	0.671684	0.676536	0.680052	0.673661	0.681663	0.749139	0.697191	0.726031	0.735754	0.690691
PI453831	0.665513	0.667198	0.757288	0.716399	0.714568	0.691405	0.675969	0.681389	0.674357	0.701897	0.681389	0.725994	0.679979	0.676371	0.684849	0.707573	0.715905	0.737494	0.696349	0.763678	0.671556	0.701274	0.696056	0.690215	0.695104	0.781403	0.671812	0.766883	0.676426	0.769428	0.768879	0.674302	0.680455	0.770362	0.768696	0.674266	0.714696	0.769117	0.674577	0.670146	0.675346	0.675969	0.669523	0.679759	0.771625	0.696111	0.73786	0.750806	0.687688
PI453834	0.742401	0.750623	0.688072	0.72171	0.675657	0.673588	0.683238	0.675621	0.66771	0.674284	0.710869	0.686424	0.765052	0.674797	0.784974	0.718304	0.692668	0.734747	0.674009	0.695909	0.67086	0.679979	0.6843	0.754559	0.665605	0.699462	0.666026	0.697228	0.779462	0.70739	0.686699	0.82079	0.810866	0.686296	0.692009	0.669944	0.678843	0.70598	0.78036	0.811177	0.822658	0.802315	0.756061	0.833846	0.68886	0.688457	0.68723	0.680711	0.66782
PI453845	0.759815	0.768293	0.671153	0.72246	0.667582	0.66804	0.67888	0.671904	0.663023	0.667362	0.715356	0.677049	0.746173	0.668901	0.757398	0.744195	0.685966	0.715429	0.668406	0.681553	0.664872	0.674083	0.678496	0.773145	0.657328	0.683787	0.66533	0.684868	0.808485	0.690709	0.673185	0.81136	0.795649	0.670201	0.676646	0.665074	0.671812	0.695049	0.816286	0.815224	0.808723	0.834963	0.781843	0.805537	0.674284	0.681755	0.673533	0.669615	0.659928
PI453847	0.728613	0.733191	0.714495	0.717004	0.688329	0.67888	0.679429	0.677543	0.668022	0.682634	0.702282	0.698436	0.731268	0.675511	0.735241	0.735479	0.698619	0.727459	0.680327	0.719329	0.670127	0.686424	0.687102	0.743811	0.675529	0.729162	0.668498	0.727752	0.761664	0.727075	0.716912	0.764264	0.757929	0.717278	0.720464	0.668937	0.687743	0.715246	0.770142	0.764447	0.765088	0.781147	0.740442	0.766828	0.722131	0.685802	0.701604	0.699883	0.673588
PI453882	0.801417	0.805025	0.66674	0.723907	0.663993	0.665458	0.677891	0.669047	0.661137	0.666227	0.72929	0.674431	0.724951	0.667106	0.73601	0.718798	0.680839	0.70241	0.664048	0.672819	0.661356	0.669303	0.675493	0.743646	0.658921	0.675987	0.662583	0.676793	0.774463	0.683769	0.666648	0.77364	0.765235	0.663297	0.669541	0.664945	0.669322	0.685161	0.790211	0.773273	0.771937	0.80497	0.796162	0.766993	0.666447	0.680253	0.672728	0.665367	0.659232
PI453884	0.669029	0.672215	0.753864	0.690837	0.700194	0.686607	0.677635	0.691368	0.710027	0.694646	0.685326	0.710045	0.681572	0.687193	0.681022	0.703637	0.712041	0.708178	0.693254	0.724676	0.702483	0.699974	0.708013	0.682359	0.688292	0.741339	0.716161	0.759979	0.675822	0.728594	0.765839	0.671263	0.677836	0.724951	0.749084	0.714294	0.707555	0.70913	0.672837	0.666026	0.674284	0.677598	0.670109	0.676793	0.740332	0.698583	0.719384	0.719457	0.704644
PI453890	0.707372	0.713854	0.734289	0.718121	0.696953	0.684062	0.682011	0.680913	0.66956	0.687431	0.697997	0.710137	0.715319	0.677067	0.713891	0.738922	0.708672	0.748041	0.687578	0.74967	0.671409	0.695305	0.693273	0.736834	0.681187	0.771772	0.672435	0.73667	0.735937	0.754981	0.740991	0.738061	0.72702	0.732128	0.739526	0.673716	0.698436	0.729437	0.736999	0.735772	0.739288	0.745111	0.71986	0.735736	0.748187	0.694682	0.716418	0.722808	0.681792
PI453919	0.715136	0.719823	0.680546	0.698418	0.675053	0.68203	0.679429	0.693144	0.72008	0.683238	0.701476	0.684886	0.702117	0.68831	0.710247	0.700322	0.697209	0.700029	0.68137	0.681975	0.709716	0.687138	0.711638	0.718688	0.66663	0.690581	0.717113	0.691808	0.730517	0.694316	0.68007	0.730993	0.729748	0.674797	0.684172	0.716088	0.693236	0.688438	0.739087	0.729437	0.729345	0.750201	0.725005	0.733136	0.680656	0.696971	0.688493	0.687193	0.701531
PI453928	0.66088	0.66262	0.699681	0.676042	0.74143	0.71162	0.681297	0.68289	0.664469	0.703508	0.679667	0.746429	0.736981	0.686168	0.723998	0.668223	0.700029	0.681846	0.684849	0.690874	0.67108	0.689775	0.685509	0.748444	0.858712	0.701165	0.662602	0.714825	0.690874	0.695653	0.701018	0.659983	0.668901	0.693529	0.704442	0.666172	0.684355	0.684849	0.662895	0.656138	0.661924	0.669029	0.660899	0.667015	0.694591	0.683	0.69113	0.691039	0.673149
PI453936	0.741211	0.747546	0.681865	0.717187	0.687395	0.677965	0.682451	0.674833	0.663572	0.675676	0.70935	0.696935	0.749542	0.674321	0.747821	0.729748	0.690325	0.71477	0.671629	0.684849	0.667436	0.678441	0.683275	0.763843	0.691203	0.689922	0.666337	0.695067	0.883762	0.691551	0.682762	0.784754	0.775764	0.677672	0.686937	0.668168	0.676957	0.696569	0.786933	0.782356	0.782978	0.802699	0.75932	0.779371	0.681279	0.685435	0.681132	0.677324	0.666044
PI453938	0.665293	0.667765	0.817714	0.701586	0.716033	0.688274	0.673332	0.680144	0.667893	0.701165	0.680748	0.72702	0.683385	0.674742	0.683293	0.740222	0.715044	0.732623	0.694554	0.762543	0.668736	0.700157	0.691661	0.688915	0.700304	0.78263	0.668315	0.814931	0.678294	0.767377	0.819087	0.672801	0.681572	0.775855	0.827456	0.667893	0.714403	0.738702	0.673954	0.667839	0.674742	0.675987	0.66956	0.677452	0.805263	0.69113	0.738116	0.744104	0.688768
PI453947	0.666429	0.66771	0.744379	0.687962	0.737512	0.709313	0.682854	0.688951	0.672087	0.713067	0.686186	0.749945	0.723742	0.690727	0.719366	0.697173	0.71682	0.709276	0.699315	0.721453	0.676445	0.704277	0.695928	0.739911	0.825167	0.736377	0.67249	0.757727	0.692265	0.727477	0.750842	0.671666	0.678496	0.723943	0.744324	0.675328	0.701366	0.709093	0.672892	0.665824	0.671611	0.676774	0.667344	0.676921	0.736267	0.69677	0.71292	0.715667	0.684703
PI453953	0.73775	0.748407	0.680345	0.721178	0.672288	0.668553	0.679576	0.667088	0.664469	0.671226	0.70783	0.681993	0.762067	0.669798	0.787061	0.718688	0.686882	0.727642	0.667491	0.692412	0.666777	0.67487	0.680748	0.749725	0.664872	0.692302	0.66555	0.690123	0.77699	0.701458	0.680711	0.806343	0.808668	0.679906	0.683787	0.667619	0.672197	0.705761	0.775526	0.805299	0.808394	0.797151	0.754175	0.835952	0.682176	0.682506	0.679155	0.675749	0.664561
PI453967	0.754926	0.764026	0.676591	0.718212	0.670274	0.669047	0.678019	0.671354	0.663883	0.669468	0.712755	0.679283	0.741815	0.668406	0.752747	0.737457	0.685252	0.716143	0.667088	0.684483	0.666575	0.67249	0.677635	0.768824	0.658683	0.687175	0.663352	0.687743	0.803651	0.694939	0.676536	0.804896	0.791328	0.673661	0.681517	0.664616	0.672618	0.696257	0.812935	0.807606	0.802351	0.826558	0.773676	0.796382	0.678001	0.6817	0.677196	0.673185	0.662528
PI454021	0.80768	0.81385	0.67097	0.725775	0.667436	0.670329	0.679887	0.673057	0.664506	0.671098	0.73742	0.676243	0.723998	0.671647	0.740423	0.71488	0.683128	0.703344	0.66555	0.67725	0.668077	0.671684	0.680217	0.747913	0.659892	0.680601	0.666667	0.679722	0.774811	0.686864	0.670182	0.776093	0.766425	0.665696	0.674797	0.66945	0.674485	0.686021	0.788636	0.777466	0.776459	0.805739	0.793983	0.774592	0.671519	0.683238	0.675053	0.666923	0.662126
PI454058	0.766883	0.775214	0.681572	0.726306	0.675987	0.676225	0.684611	0.679265	0.670805	0.675071	0.72116	0.688292	0.750989	0.676573	0.762085	0.74002	0.692796	0.721966	0.671702	0.689427	0.674449	0.67866	0.689848	0.77201	0.667216	0.693181	0.669963	0.694811	0.814931	0.698253	0.681718	0.81321	0.797023	0.67661	0.685161	0.673094	0.679979	0.700487	0.815883	0.81526	0.809419	0.839815	0.783161	0.805958	0.683183	0.687981	0.683256	0.678276	0.666429
PI454067	0.763312	0.773163	0.680382	0.723504	0.676005	0.674833	0.685472	0.677562	0.669194	0.673405	0.720135	0.68701	0.74978	0.677067	0.761408	0.740442	0.69362	0.723339	0.674357	0.687688	0.672764	0.681151	0.687541	0.777265	0.665037	0.691918	0.670567	0.691277	0.812331	0.69818	0.679649	0.81158	0.799019	0.676756	0.685142	0.671373	0.678532	0.700981	0.816872	0.816103	0.806343	0.837069	0.782502	0.804164	0.682194	0.688896	0.681279	0.677159	0.665696
PI454083	0.662931	0.663389	0.723852	0.687321	0.731927	0.707573	0.681645	0.685728	0.668882	0.700615	0.681663	0.738922	0.72149	0.686681	0.71889	0.67866	0.703984	0.703545	0.684868	0.727093	0.67097	0.690233	0.689207	0.739911	0.812569	0.739801	0.668241	0.738189	0.688786	0.730261	0.726928	0.665074	0.675767	0.724914	0.727001	0.672087	0.695799	0.706951	0.667216	0.661851	0.668351	0.67313	0.663059	0.676719	0.723779	0.686845	0.705632	0.708141	0.678111
PI454086	0.670036	0.674943	0.770783	0.710741	0.719567	0.689867	0.676976	0.682469	0.678038	0.698693	0.685673	0.731396	0.682854	0.679027	0.686241	0.71693	0.720922	0.771039	0.700615	0.818941	0.675218	0.7075	0.702135	0.691551	0.697301	0.849575	0.676445	0.781623	0.682103	0.813649	0.779719	0.680675	0.683165	0.789698	0.779462	0.677672	0.715246	0.750238	0.676866	0.675328	0.682121	0.682378	0.673423	0.683806	0.791493	0.696825	0.744122	0.753314	0.694151
PI454148	0.688969	0.693419	0.725903	0.697649	0.69124	0.679924	0.675273	0.68679	0.703637	0.687413	0.693236	0.699572	0.700396	0.682506	0.693657	0.695323	0.705376	0.712536	0.687852	0.713048	0.697557	0.693987	0.708361	0.700048	0.676188	0.726635	0.707757	0.72788	0.701238	0.717828	0.728448	0.701641	0.707775	0.709881	0.736834	0.707848	0.698674	0.701293	0.70241	0.701567	0.705687	0.706493	0.690874	0.715301	0.729162	0.695085	0.705559	0.704772	0.696202
PI454153	0.717937	0.722881	0.688438	0.708764	0.708361	0.699883	0.685637	0.684318	0.666264	0.692906	0.699572	0.714641	0.736248	0.685875	0.753095	0.69915	0.696678	0.6984	0.680583	0.68604	0.676079	0.686076	0.687596	0.750769	0.721325	0.694206	0.66782	0.700396	0.757416	0.697136	0.689482	0.744269	0.740533	0.684557	0.693309	0.67053	0.682304	0.690599	0.751263	0.743793	0.743902	0.76106	0.729583	0.748352	0.687358	0.689775	0.687175	0.682176	0.668479
PI454154	0.670347	0.672197	0.7422	0.692595	0.748059	0.721252	0.689775	0.696587	0.676225	0.717242	0.688658	0.755695	0.708819	0.698986	0.70913	0.697283	0.71444	0.702831	0.696367	0.717516	0.68441	0.702922	0.700835	0.721801	0.767798	0.733447	0.677049	0.75694	0.692082	0.720684	0.745972	0.670146	0.679191	0.724566	0.734912	0.678111	0.70089	0.706035	0.675383	0.666465	0.671189	0.679741	0.674321	0.67454	0.728594	0.697795	0.710119	0.713232	0.689775
PI454214	0.665147	0.669541	0.791328	0.701915	0.715209	0.686351	0.670567	0.675895	0.668022	0.696166	0.681956	0.723998	0.685802	0.673478	0.682176	0.720263	0.71422	0.739105	0.695287	0.768659	0.667582	0.701073	0.694151	0.691826	0.694847	0.792042	0.667069	0.786933	0.679869	0.769574	0.791017	0.676335	0.684483	0.785981	0.80301	0.667967	0.711199	0.740881	0.675584	0.670439	0.676079	0.678898	0.670347	0.678038	0.808082	0.690178	0.733447	0.744159	0.686937
PI454221	0.769007	0.772852	0.732385	0.725738	0.695433	0.684685	0.689757	0.68549	0.678935	0.691002	0.723138	0.705394	0.702776	0.680235	0.716381	0.705303	0.70501	0.713891	0.684227	0.721746	0.677598	0.691295	0.698253	0.718102	0.684245	0.736029	0.680107	0.73742	0.723596	0.728356	0.732952	0.725152	0.728063	0.722845	0.751758	0.681499	0.699993	0.719952	0.738171	0.723577	0.725024	0.740698	0.752527	0.729455	0.739911	0.701	0.708837	0.710082	0.684868
PI454226	0.669194	0.671189	0.725353	0.68723	0.705303	0.727056	0.694225	0.742529	0.684978	0.723632	0.704552	0.713103	0.684776	0.751135	0.687413	0.683751	0.753534	0.700414	0.739929	0.714843	0.707592	0.74588	0.697557	0.682616	0.688274	0.727844	0.68474	0.726946	0.681041	0.717937	0.723449	0.669743	0.681242	0.716766	0.741998	0.685692	0.700469	0.703106	0.674559	0.668864	0.672673	0.681956	0.674449	0.680308	0.732257	0.696221	0.708764	0.716418	0.691387
PI454234	0.668443	0.669615	0.779902	0.70772	0.716601	0.689061	0.675914	0.683494	0.672947	0.701201	0.679796	0.726086	0.682268	0.677708	0.68571	0.712444	0.717205	0.74837	0.696312	0.773017	0.671757	0.702428	0.695726	0.688219	0.694023	0.794734	0.670915	0.780488	0.680949	0.780891	0.782905	0.677855	0.686076	0.787446	0.794496	0.672215	0.713836	0.747382	0.675566	0.670951	0.678276	0.679594	0.670805	0.683183	0.798011	0.694115	0.737713	0.747125	0.688072
PI454246	0.663957	0.665092	0.770398	0.704058	0.712792	0.685088	0.668974	0.678679	0.668022	0.692064	0.678038	0.722607	0.682542	0.673716	0.679759	0.712133	0.7114	0.740588	0.694719	0.776643	0.666264	0.698491	0.69113	0.685783	0.691588	0.79673	0.665257	0.775031	0.675071	0.774189	0.773804	0.676555	0.679448	0.78382	0.782301	0.6663	0.709093	0.745386	0.670146	0.668351	0.673405	0.675932	0.665696	0.676829	0.781623	0.690672	0.727734	0.740661	0.685912
PI454254	0.665495	0.66945	0.732	0.695964	0.696404	0.685857	0.677781	0.690544	0.712701	0.691515	0.684557	0.7049	0.674339	0.684135	0.675126	0.684795	0.71151	0.717699	0.692229	0.728851	0.699572	0.698326	0.711291	0.677617	0.678239	0.74696	0.711693	0.736889	0.673698	0.738208	0.732861	0.670127	0.676353	0.735608	0.737457	0.710448	0.703637	0.711071	0.670549	0.662492	0.667948	0.672252	0.669377	0.673625	0.745111	0.697136	0.714257	0.725115	0.71195
PI454293	0.667271	0.669029	0.798854	0.704259	0.722277	0.690874	0.674046	0.681297	0.673625	0.70197	0.68181	0.732165	0.685545	0.677031	0.688915	0.728045	0.718102	0.739087	0.698766	0.766608	0.672105	0.70371	0.693675	0.691606	0.701915	0.787959	0.674522	0.792738	0.68181	0.769062	0.799659	0.677415	0.683952	0.780305	0.835988	0.675218	0.715594	0.74588	0.676115	0.672856	0.679283	0.680089	0.671061	0.68267	0.813338	0.696312	0.737896	0.745422	0.689299
PI454296	0.689079	0.692339	0.752033	0.723889	0.711822	0.696587	0.688054	0.690965	0.684337	0.703325	0.698546	0.722204	0.709514	0.687889	0.728247	0.72832	0.721105	0.739599	0.700597	0.755969	0.683403	0.707482	0.703911	0.710503	0.697063	0.76778	0.682725	0.759174	0.711529	0.757672	0.754743	0.719366	0.724896	0.75163	0.762104	0.683787	0.712298	0.741943	0.708123	0.707097	0.717626	0.713817	0.697612	0.726415	0.76051	0.700817	0.731872	0.743335	0.698857
PI454323	0.682616	0.683696	0.751685	0.711657	0.699095	0.677781	0.669157	0.671226	0.660935	0.684025	0.682725	0.706548	0.694188	0.669249	0.699334	0.713286	0.701256	0.741797	0.683879	0.746136	0.66403	0.688475	0.686333	0.706127	0.68267	0.76399	0.664799	0.755493	0.699297	0.754688	0.754358	0.70598	0.707866	0.757654	0.762726	0.666685	0.701604	0.726672	0.69926	0.700414	0.705468	0.7049	0.685124	0.710833	0.762744	0.687102	0.715172	0.721105	0.676719
PI454382	0.6869	0.689665	0.765564	0.712371	0.705834	0.685179	0.673698	0.673478	0.666575	0.693822	0.688402	0.715557	0.709185	0.674101	0.712188	0.714129	0.707482	0.728814	0.688438	0.746118	0.667619	0.693492	0.688329	0.713158	0.687798	0.757654	0.668589	0.763898	0.704699	0.753699	0.764832	0.710668	0.735022	0.751135	0.786109	0.669944	0.701348	0.729052	0.704259	0.707482	0.714825	0.709844	0.692577	0.720995	0.777485	0.695818	0.723229	0.725628	0.684502
PI454443	0.713927	0.72116	0.723028	0.717608	0.689885	0.68051	0.678496	0.676536	0.666667	0.685747	0.696056	0.699938	0.728375	0.673515	0.727313	0.71444	0.696532	0.73764	0.67769	0.725207	0.670475	0.68408	0.681132	0.728411	0.677763	0.735974	0.666429	0.733172	0.743225	0.734655	0.725024	0.777631	0.75412	0.728063	0.736157	0.668516	0.68842	0.716784	0.745825	0.766791	0.77851	0.758716	0.726434	0.765015	0.732605	0.688384	0.703106	0.704222	0.671263
PI454483	0.665568	0.667399	0.767194	0.710155	0.711712	0.686845	0.671281	0.678203	0.670329	0.690856	0.678532	0.71964	0.681187	0.673497	0.681718	0.711327	0.708873	0.747931	0.691789	0.779426	0.667747	0.696605	0.694133	0.686644	0.690178	0.80226	0.669688	0.773182	0.674559	0.782392	0.773035	0.677031	0.68267	0.793617	0.781513	0.669358	0.711071	0.748352	0.673039	0.670475	0.677177	0.67736	0.66815	0.682213	0.782868	0.69287	0.728961	0.73949	0.686204
PI454484	0.668626	0.669303	0.674485	0.677012	0.679265	0.688365	0.683787	0.711675	0.801399	0.687669	0.686497	0.686388	0.66901	0.704534	0.67097	0.655991	0.706035	0.672783	0.690453	0.67346	0.766608	0.697521	0.740716	0.673405	0.666007	0.686607	0.789973	0.680784	0.666667	0.679448	0.675126	0.66088	0.669194	0.670988	0.679503	0.784461	0.697393	0.669889	0.669853	0.660624	0.665385	0.673698	0.670073	0.672563	0.67454	0.698674	0.688585	0.689793	0.747272
PI454516	0.684978	0.687175	0.683549	0.689281	0.703728	0.700542	0.729675	0.690984	0.680821	0.709295	0.689116	0.71054	0.685088	0.693675	0.694792	0.667491	0.704973	0.680949	0.689903	0.680125	0.688145	0.695543	0.692998	0.691112	0.695159	0.692595	0.679265	0.694518	0.687816	0.689409	0.684721	0.679063	0.687102	0.678935	0.686424	0.683623	0.683	0.682561	0.686168	0.676848	0.680784	0.690526	0.685912	0.687157	0.684447	0.696532	0.690251	0.685344	0.683092
PI454519	0.701366	0.708452	0.74165	0.71043	0.695213	0.680052	0.675731	0.671354	0.665769	0.687907	0.689793	0.704955	0.726782	0.67216	0.737951	0.720135	0.702629	0.737365	0.684373	0.727441	0.664671	0.689684	0.682249	0.727844	0.678605	0.735516	0.668406	0.741833	0.726434	0.728027	0.741943	0.740222	0.744873	0.72442	0.769574	0.668278	0.685838	0.720721	0.727734	0.735608	0.742914	0.737164	0.709936	0.757508	0.745459	0.688493	0.70999	0.710247	0.679228
PI454534	0.665769	0.668223	0.782172	0.707573	0.71574	0.689281	0.671226	0.682506	0.670274	0.697759	0.67769	0.725518	0.683842	0.676445	0.682414	0.717132	0.714458	0.741174	0.693822	0.770051	0.668425	0.700231	0.691368	0.688768	0.693547	0.792207	0.668827	0.783674	0.679667	0.774299	0.781843	0.677141	0.682121	0.795594	0.811708	0.670127	0.714385	0.741522	0.675877	0.67075	0.676353	0.677049	0.671775	0.681242	0.799458	0.693932	0.735754	0.742126	0.685527
PI454556	0.748334	0.752692	0.677177	0.717919	0.666575	0.666941	0.67476	0.667747	0.658152	0.665788	0.712023	0.67736	0.756299	0.665019	0.762213	0.719183	0.683751	0.727477	0.665843	0.690215	0.661723	0.671263	0.675053	0.75857	0.658299	0.690947	0.660587	0.68842	0.784296	0.697887	0.679887	0.865524	0.801252	0.679704	0.683604	0.662931	0.670897	0.698033	0.792573	0.842159	0.870816	0.806782	0.759522	0.830568	0.680803	0.680272	0.676371	0.67335	0.661649
PI454571	0.668498	0.669358	0.687083	0.679063	0.682982	0.690434	0.687669	0.713177	0.769739	0.692998	0.688658	0.691533	0.669249	0.706548	0.672032	0.665257	0.711419	0.683165	0.694884	0.689098	0.742163	0.701238	0.737292	0.675767	0.670329	0.701659	0.772394	0.694518	0.667326	0.692723	0.688475	0.667546	0.673643	0.68441	0.690984	0.767688	0.701073	0.683513	0.671208	0.663334	0.667124	0.67313	0.673112	0.673149	0.689995	0.705376	0.696916	0.695854	0.743005
PI454572	0.661686	0.6611	0.725353	0.690343	0.695397	0.683	0.672673	0.69016	0.708892	0.691533	0.678093	0.703069	0.672398	0.682231	0.671977	0.687669	0.707171	0.727203	0.689958	0.759888	0.693126	0.695415	0.710119	0.677598	0.677141	0.770472	0.709807	0.73211	0.667582	0.759632	0.733813	0.665714	0.671409	0.738336	0.735131	0.71021	0.70219	0.716509	0.666117	0.66381	0.665861	0.670457	0.665861	0.67313	0.746173	0.69135	0.713817	0.724658	0.714074
PI454584	0.664268	0.667839	0.770105	0.712609	0.712737	0.688475	0.674669	0.679191	0.676152	0.696477	0.6804	0.723632	0.679722	0.67476	0.680949	0.713854	0.715154	0.766498	0.697283	0.81971	0.672252	0.700835	0.697319	0.690141	0.694591	0.852725	0.673661	0.777375	0.677342	0.814912	0.7719	0.67628	0.679686	0.788307	0.77635	0.673698	0.712774	0.745898	0.674138	0.670457	0.677342	0.678477	0.66967	0.680986	0.788288	0.69785	0.73775	0.747638	0.68983
PI454594	0.67335	0.67747	0.786677	0.707226	0.711913	0.687798	0.674797	0.681132	0.671263	0.697264	0.681425	0.722149	0.693199	0.67465	0.689354	0.724951	0.715612	0.744653	0.695543	0.762122	0.669743	0.702282	0.693511	0.695744	0.69287	0.782117	0.67249	0.782685	0.688731	0.769886	0.785926	0.689372	0.696312	0.781678	0.820387	0.672178	0.709881	0.740295	0.687376	0.68267	0.689482	0.691423	0.679777	0.693089	0.801069	0.691533	0.734088	0.738116	0.689848
PI454609	0.669541	0.670695	0.808247	0.70468	0.721545	0.69124	0.675767	0.680565	0.672526	0.703032	0.684813	0.732183	0.688127	0.677415	0.688805	0.73905	0.718249	0.737017	0.698619	0.767597	0.670878	0.704204	0.697576	0.694628	0.701384	0.786054	0.672673	0.807515	0.685014	0.7667	0.808797	0.678587	0.688823	0.788453	0.81711	0.671922	0.715539	0.74154	0.677543	0.673991	0.680253	0.683916	0.67205	0.684648	0.79878	0.69644	0.738134	0.744708	0.69362
PI454629	0.666154	0.668095	0.813503	0.702538	0.71347	0.688622	0.671318	0.678386	0.670512	0.699553	0.678019	0.723541	0.685857	0.674192	0.683293	0.732952	0.712664	0.729235	0.692815	0.756647	0.669615	0.698235	0.692137	0.687651	0.696166	0.778748	0.671885	0.801802	0.678825	0.760126	0.81266	0.673149	0.681041	0.775013	0.852395	0.672068	0.713616	0.736523	0.674247	0.667362	0.675255	0.675731	0.668187	0.678807	0.809346	0.690215	0.736908	0.746576	0.688603
PI454632	0.668644	0.669999	0.79109	0.706987	0.718322	0.690544	0.675712	0.682835	0.673808	0.699791	0.680784	0.730206	0.689354	0.680546	0.68864	0.721819	0.715209	0.748132	0.694151	0.772577	0.673185	0.70056	0.697081	0.693804	0.698418	0.792903	0.671757	0.786073	0.68278	0.776588	0.791896	0.682323	0.68615	0.791951	0.820442	0.672178	0.711931	0.740753	0.678312	0.676957	0.684611	0.683678	0.672215	0.686681	0.808119	0.696294	0.741778	0.751245	0.691332
PI454642	0.663792	0.665733	0.787428	0.699462	0.713708	0.68756	0.671391	0.678953	0.671025	0.699443	0.678349	0.723687	0.68311	0.676298	0.684355	0.717919	0.71314	0.740899	0.694994	0.767872	0.670787	0.699938	0.693602	0.69102	0.695854	0.786805	0.671702	0.785084	0.678477	0.770179	0.787208	0.674431	0.682414	0.787556	0.80063	0.672654	0.709643	0.735022	0.672892	0.669065	0.678038	0.676793	0.667362	0.679356	0.796656	0.691222	0.735058	0.747967	0.688127
PI454716	0.671208	0.672856	0.770911	0.700377	0.716161	0.693053	0.679191	0.684025	0.674101	0.700359	0.684502	0.729583	0.694481	0.681846	0.692265	0.713543	0.714349	0.730535	0.695159	0.750165	0.675126	0.700872	0.696367	0.697502	0.707262	0.768403	0.676573	0.788087	0.687798	0.753919	0.775599	0.678935	0.684575	0.760675	0.776331	0.679283	0.711254	0.729382	0.678679	0.676628	0.678807	0.683641	0.670732	0.684355	0.769355	0.697484	0.732293	0.735772	0.69157
PI454791	0.66381	0.668974	0.768988	0.706841	0.708745	0.683733	0.671428	0.678129	0.671446	0.692577	0.678477	0.720281	0.679576	0.674174	0.676518	0.714184	0.712517	0.76908	0.694426	0.806123	0.669468	0.698821	0.694481	0.684978	0.688145	0.838845	0.669468	0.777357	0.674778	0.804475	0.774903	0.673845	0.678239	0.786091	0.772175	0.670768	0.712481	0.748151	0.672947	0.66967	0.676756	0.674705	0.668498	0.677177	0.787904	0.693327	0.735919	0.746045	0.687834
PI454873	0.721435	0.723119	0.708104	0.711162	0.684318	0.669853	0.669523	0.666795	0.656046	0.673936	0.698217	0.69439	0.722735	0.663627	0.73645	0.721526	0.686827	0.720281	0.669853	0.709313	0.658958	0.674888	0.677141	0.74339	0.66652	0.715704	0.659489	0.719018	0.754816	0.710631	0.710668	0.759082	0.751685	0.706163	0.712206	0.66284	0.681389	0.711126	0.760492	0.757984	0.756775	0.765015	0.7294	0.765876	0.713634	0.680015	0.693968	0.69362	0.664817
PI454881	0.697063	0.699956	0.724694	0.71455	0.695452	0.677727	0.67498	0.673991	0.666392	0.683568	0.687999	0.705596	0.699443	0.671885	0.70371	0.708178	0.70382	0.734161	0.683476	0.730279	0.667289	0.68961	0.686443	0.720501	0.680144	0.743884	0.667674	0.733593	0.721618	0.736651	0.729016	0.724474	0.719311	0.73081	0.731323	0.669249	0.694866	0.753058	0.722369	0.72094	0.722533	0.731854	0.705211	0.725079	0.734417	0.690215	0.712426	0.722479	0.673607
PI454890	0.675657	0.679393	0.741559	0.706786	0.700579	0.677177	0.671922	0.672252	0.665385	0.68148	0.679393	0.709643	0.696184	0.66544	0.701146	0.711877	0.700469	0.74588	0.684209	0.782026	0.662895	0.68831	0.686204	0.699608	0.681865	0.79618	0.662821	0.746722	0.695561	0.776057	0.744214	0.704589	0.704662	0.754559	0.747711	0.664872	0.698674	0.732128	0.692796	0.699919	0.708471	0.697704	0.682945	0.712719	0.763971	0.689995	0.714037	0.724951	0.675786
PI454936	0.677708	0.679356	0.741833	0.708672	0.704625	0.685344	0.67584	0.676628	0.670933	0.695067	0.688512	0.71466	0.691551	0.677946	0.700634	0.702776	0.716015	0.730975	0.694536	0.746759	0.671995	0.702538	0.694335	0.695726	0.690086	0.764722	0.671556	0.749268	0.693877	0.753406	0.743207	0.69135	0.699974	0.752216	0.750568	0.673515	0.704772	0.754505	0.690434	0.68701	0.694554	0.697759	0.682542	0.700981	0.753626	0.690453	0.724658	0.732513	0.688365
PI454941	0.666392	0.670018	0.712774	0.693108	0.699169	0.713763	0.682176	0.730334	0.697521	0.711437	0.685619	0.706987	0.674009	0.728704	0.679246	0.678679	0.71596	0.700304	0.697319	0.71878	0.702208	0.703197	0.718047	0.685234	0.687413	0.734912	0.697081	0.723596	0.674467	0.725225	0.715813	0.669358	0.67736	0.717004	0.717004	0.700011	0.70056	0.717754	0.673259	0.665879	0.668772	0.674687	0.670109	0.675255	0.723211	0.694444	0.70935	0.719274	0.695616
PI454981	0.678843	0.680656	0.704497	0.695854	0.68756	0.683623	0.677983	0.689555	0.714037	0.684941	0.683238	0.696257	0.683073	0.682872	0.685106	0.684831	0.703032	0.704131	0.685252	0.708635	0.706676	0.691844	0.707848	0.688036	0.67379	0.723431	0.716711	0.710522	0.684264	0.716802	0.707848	0.695268	0.691368	0.709441	0.711547	0.71693	0.697667	0.718322	0.686003	0.68549	0.691222	0.694225	0.683147	0.695268	0.712023	0.689317	0.70393	0.709459	0.711291
PI454987	0.666758	0.66923	0.725335	0.695909	0.70252	0.70869	0.685857	0.720281	0.693749	0.704845	0.69287	0.711144	0.680198	0.722442	0.68029	0.684428	0.719933	0.710814	0.702593	0.723284	0.702098	0.708178	0.727935	0.683458	0.686644	0.73883	0.700249	0.731543	0.676353	0.732879	0.72691	0.674394	0.678001	0.732403	0.729492	0.703618	0.706585	0.728173	0.675071	0.671153	0.674028	0.677214	0.670695	0.678404	0.730847	0.697722	0.715484	0.729309	0.69937
PI454991	0.66815	0.668901	0.739416	0.706969	0.709478	0.699095	0.680839	0.701531	0.674614	0.703142	0.689207	0.718707	0.681553	0.699334	0.686571	0.697631	0.733703	0.725537	0.715264	0.73927	0.683311	0.720794	0.691844	0.692119	0.6882	0.75791	0.672636	0.745697	0.681553	0.745605	0.741028	0.677873	0.68289	0.74458	0.745038	0.673185	0.708288	0.764869	0.681261	0.676884	0.679283	0.683073	0.67249	0.684337	0.745972	0.690379	0.724566	0.732898	0.686607
PI454998	0.678807	0.682304	0.737603	0.705687	0.705504	0.694756	0.681004	0.703307	0.676024	0.713817	0.690709	0.717004	0.694609	0.696202	0.690416	0.707061	0.721984	0.738134	0.706237	0.750787	0.684117	0.711327	0.706548	0.69417	0.687889	0.770673	0.678734	0.742767	0.692339	0.754212	0.739782	0.69287	0.701256	0.742016	0.7435	0.680528	0.708965	0.742694	0.689665	0.688091	0.690654	0.696294	0.6817	0.700176	0.744159	0.69558	0.721801	0.732641	0.685271
PI455017	0.694298	0.697356	0.719439	0.709551	0.693566	0.683202	0.678386	0.680858	0.685179	0.686021	0.690489	0.703472	0.700542	0.678605	0.701	0.699059	0.703344	0.727587	0.684483	0.718011	0.682579	0.689702	0.702501	0.705761	0.680382	0.737384	0.68571	0.725628	0.70523	0.731616	0.720757	0.737842	0.714458	0.725829	0.724108	0.687669	0.702227	0.735534	0.711236	0.719842	0.729052	0.716161	0.701549	0.726177	0.728448	0.692815	0.708635	0.721087	0.692046
PI455036	0.702098	0.7062	0.713817	0.706456	0.691808	0.678203	0.673607	0.675877	0.669267	0.685435	0.696221	0.703399	0.715465	0.671611	0.735846	0.701348	0.695891	0.744104	0.677635	0.721417	0.669322	0.683421	0.687267	0.72019	0.67758	0.729968	0.666978	0.722662	0.726892	0.731579	0.716711	0.740954	0.74143	0.718395	0.721801	0.669468	0.689171	0.728045	0.728192	0.739508	0.739599	0.735827	0.70924	0.750751	0.720483	0.68831	0.7036	0.706933	0.675786
PI455038	0.680784	0.68419	0.737842	0.714587	0.70111	0.682725	0.674815	0.675987	0.670109	0.689171	0.685912	0.710906	0.690892	0.672435	0.697411	0.703307	0.704973	0.727752	0.68679	0.744031	0.666172	0.691313	0.691972	0.698967	0.686919	0.756574	0.667234	0.745788	0.695818	0.74632	0.746466	0.695854	0.698619	0.741815	0.744855	0.668241	0.700927	0.751483	0.694884	0.691625	0.697209	0.699242	0.685637	0.702556	0.748315	0.690196	0.721215	0.730957	0.68062
PI455070	0.676079	0.677708	0.767542	0.725958	0.724255	0.697869	0.683476	0.689098	0.683092	0.708526	0.690086	0.736084	0.690141	0.68311	0.693492	0.709862	0.725317	0.741595	0.70316	0.77038	0.679741	0.710851	0.704058	0.701219	0.702227	0.791804	0.681151	0.778437	0.685179	0.778236	0.775837	0.683989	0.692558	0.77613	0.77862	0.68181	0.722826	0.778199	0.687651	0.680253	0.686076	0.686717	0.676445	0.691679	0.778986	0.703307	0.747473	0.761408	0.697081
PI455099	0.662455	0.666154	0.75791	0.702629	0.718359	0.688841	0.67465	0.679429	0.671409	0.701384	0.683238	0.727734	0.680107	0.672691	0.678935	0.700487	0.717663	0.723119	0.700249	0.742236	0.671867	0.70523	0.693419	0.682616	0.688896	0.762415	0.672764	0.761994	0.675547	0.747253	0.761005	0.670365	0.676207	0.745587	0.758313	0.672654	0.711529	0.742438	0.671574	0.663554	0.673002	0.671775	0.665055	0.679521	0.757599	0.692211	0.743829	0.760108	0.693419
PI455100	0.69135	0.695104	0.742529	0.717351	0.704131	0.685875	0.67791	0.683952	0.678935	0.689427	0.698656	0.713598	0.699901	0.678972	0.707226	0.712884	0.712554	0.737329	0.69254	0.778034	0.677763	0.699315	0.699718	0.707628	0.690856	0.803395	0.675584	0.75011	0.708581	0.772834	0.745825	0.733465	0.717498	0.75022	0.749341	0.677067	0.7101	0.734637	0.71054	0.72105	0.730938	0.715301	0.699791	0.722515	0.753388	0.701073	0.72506	0.72561	0.687523
PI455140	0.672014	0.672783	0.679173	0.677214	0.686992	0.715777	0.693767	0.750842	0.749506	0.709478	0.70523	0.692833	0.668223	0.757709	0.673277	0.656815	0.7422	0.674632	0.727423	0.675017	0.748242	0.734491	0.734893	0.676024	0.675328	0.688731	0.749011	0.688145	0.666777	0.685728	0.675328	0.664469	0.670658	0.674467	0.68018	0.74718	0.696605	0.672728	0.670494	0.660221	0.663535	0.673295	0.673405	0.669139	0.67921	0.702813	0.689702	0.69232	0.727624
PI455144	0.675895	0.675255	0.688585	0.688548	0.686186	0.685985	0.685179	0.702996	0.743555	0.693858	0.691057	0.69417	0.676664	0.692815	0.682652	0.667747	0.701274	0.687029	0.685802	0.688237	0.727459	0.690892	0.741192	0.687706	0.675657	0.702684	0.787574	0.696312	0.67725	0.69904	0.689739	0.686552	0.680949	0.689372	0.691991	0.778583	0.700139	0.692137	0.682378	0.683586	0.681901	0.682139	0.673661	0.686003	0.689281	0.703618	0.695854	0.690746	0.730645
PI455154	0.66522	0.669725	0.749799	0.710119	0.711126	0.685564	0.672966	0.680107	0.671464	0.698857	0.681132	0.721874	0.681297	0.675181	0.683073	0.701732	0.71466	0.735791	0.693913	0.753058	0.67053	0.699535	0.695104	0.68831	0.689006	0.775544	0.669065	0.759485	0.679851	0.766278	0.756372	0.678203	0.683733	0.761371	0.755237	0.671446	0.712939	0.788746	0.679576	0.674705	0.680638	0.681663	0.669688	0.68452	0.75976	0.691698	0.734161	0.746063	0.684025
PI455180	0.671922	0.67346	0.825057	0.711822	0.726763	0.698052	0.681334	0.687303	0.676353	0.706676	0.688878	0.738739	0.692833	0.683842	0.693492	0.741321	0.723522	0.739123	0.701512	0.768055	0.67736	0.708599	0.699315	0.698326	0.711199	0.78512	0.674687	0.850949	0.68538	0.772431	0.837783	0.678148	0.689427	0.77298	0.810097	0.67628	0.719714	0.744964	0.679759	0.673826	0.68267	0.683128	0.674888	0.685857	0.793159	0.698308	0.743408	0.751483	0.694426
PI455182	0.704406	0.706017	0.752325	0.710705	0.690196	0.675676	0.671959	0.671611	0.660899	0.68062	0.697374	0.698949	0.713433	0.670127	0.720281	0.732421	0.698674	0.726672	0.680729	0.739636	0.661814	0.686168	0.679155	0.725518	0.677049	0.736084	0.66229	0.767981	0.729382	0.734234	0.764502	0.77342	0.732605	0.727111	0.745184	0.663499	0.691954	0.720831	0.730352	0.752948	0.767029	0.738043	0.713909	0.741614	0.738885	0.683183	0.707903	0.710192	0.673991
PI455213	0.722002	0.726434	0.695561	0.708342	0.678422	0.668699	0.674705	0.668425	0.661997	0.672984	0.69915	0.687688	0.717882	0.671446	0.728063	0.719091	0.689537	0.723248	0.671281	0.703234	0.665037	0.676225	0.679356	0.73244	0.664707	0.707464	0.662199	0.703618	0.750055	0.71021	0.69904	0.762305	0.753388	0.695561	0.701842	0.663243	0.680913	0.716729	0.755365	0.768494	0.758057	0.764576	0.729748	0.760382	0.699901	0.681993	0.692613	0.691478	0.665824
PI455248	0.746338	0.752472	0.695397	0.722735	0.682872	0.678789	0.683971	0.678331	0.67097	0.680894	0.712444	0.694481	0.751685	0.676097	0.760987	0.726763	0.698894	0.736505	0.678642	0.701897	0.671574	0.684904	0.68853	0.764685	0.669816	0.70902	0.67108	0.705669	0.786146	0.715832	0.696623	0.819197	0.79369	0.694078	0.699974	0.673698	0.687798	0.713964	0.789717	0.8248	0.820314	0.802406	0.761518	0.812056	0.696166	0.690233	0.694371	0.689446	0.672929
PI455288	0.694774	0.698107	0.737109	0.705687	0.699736	0.681938	0.680931	0.674614	0.671482	0.684227	0.693364	0.710192	0.703435	0.674211	0.714055	0.724255	0.706292	0.746869	0.685637	0.771534	0.669999	0.691918	0.689098	0.720831	0.682396	0.783473	0.671189	0.745184	0.712719	0.763587	0.738372	0.727258	0.726104	0.744415	0.74154	0.671482	0.69818	0.736999	0.713964	0.721801	0.729913	0.725884	0.702776	0.735662	0.749213	0.689867	0.716802	0.722918	0.680729
PI455295	0.719366	0.728668	0.724511	0.724529	0.699883	0.684245	0.686333	0.684648	0.676079	0.689574	0.708654	0.712408	0.726599	0.681737	0.735168	0.725372	0.712444	0.753204	0.69091	0.756464	0.67866	0.697429	0.696349	0.740039	0.684868	0.771552	0.675694	0.736432	0.753644	0.764923	0.730316	0.754431	0.753369	0.733026	0.733703	0.677232	0.69904	0.731286	0.757727	0.750824	0.757086	0.765033	0.731689	0.754816	0.73656	0.698619	0.713689	0.718377	0.680363
PI455312	0.675035	0.677543	0.778638	0.705138	0.710869	0.685912	0.674266	0.678331	0.668168	0.694719	0.68745	0.722204	0.688713	0.67379	0.694206	0.723486	0.714349	0.732568	0.694829	0.748334	0.670347	0.701201	0.693291	0.694719	0.695799	0.766993	0.670329	0.777961	0.688365	0.760144	0.780799	0.685545	0.692522	0.754102	0.773969	0.671556	0.711693	0.758808	0.685252	0.681499	0.690782	0.689812	0.679027	0.69276	0.765363	0.695726	0.728448	0.739288	0.686662
PI455330	0.665623	0.666081	0.809492	0.698619	0.718066	0.691625	0.671391	0.679796	0.669505	0.700103	0.680583	0.728759	0.68452	0.676957	0.687468	0.729968	0.710412	0.729858	0.690434	0.752985	0.668241	0.694975	0.693309	0.689482	0.704442	0.771644	0.667454	0.891269	0.678093	0.756995	0.815755	0.674614	0.684264	0.767084	0.788801	0.668919	0.713744	0.731597	0.673607	0.669578	0.674467	0.677067	0.668077	0.676317	0.775507	0.690453	0.73352	0.739435	0.688896
PI455351	0.716326	0.718908	0.702446	0.704369	0.691167	0.678807	0.676353	0.676701	0.666209	0.682725	0.697759	0.70078	0.73667	0.675804	0.729565	0.716363	0.695854	0.728668	0.678734	0.712865	0.667564	0.684849	0.685692	0.72854	0.684666	0.723614	0.669395	0.716198	0.747913	0.719091	0.705779	0.75412	0.74436	0.706823	0.70598	0.671244	0.688384	0.707152	0.743866	0.752325	0.757746	0.761737	0.727349	0.764722	0.704845	0.692247	0.694756	0.690599	0.675328
PI455365	0.707683	0.714843	0.710924	0.718084	0.68875	0.676536	0.677177	0.6765	0.663481	0.679265	0.701238	0.696862	0.737457	0.671446	0.72257	0.71347	0.697447	0.732751	0.678496	0.714733	0.668534	0.684959	0.686058	0.72528	0.674064	0.721801	0.664506	0.719585	0.737219	0.722167	0.714239	0.77591	0.751263	0.708562	0.71325	0.667674	0.688475	0.714385	0.73623	0.763916	0.777778	0.746173	0.716161	0.77428	0.710924	0.685161	0.702831	0.704625	0.671995
PI455384	0.667472	0.667106	0.802553	0.704644	0.717681	0.693419	0.678074	0.685179	0.671006	0.704113	0.67996	0.725976	0.690691	0.679942	0.689739	0.735131	0.714641	0.730645	0.695781	0.756958	0.672783	0.6997	0.689665	0.692357	0.712975	0.7745	0.669377	0.822512	0.680272	0.756848	0.815334	0.674632	0.68571	0.766333	0.789442	0.670036	0.714605	0.736541	0.67498	0.668919	0.676756	0.67736	0.670805	0.681114	0.77895	0.692815	0.733062	0.742987	0.688255
PI455391	0.671556	0.673808	0.78133	0.708764	0.711254	0.686424	0.674705	0.679283	0.672911	0.69981	0.683549	0.722076	0.685637	0.675438	0.687962	0.718432	0.710796	0.732238	0.691918	0.758771	0.671189	0.696532	0.692082	0.69016	0.697685	0.775855	0.670549	0.785267	0.684154	0.762158	0.796437	0.680437	0.68875	0.75835	0.775049	0.672874	0.714843	0.761554	0.681004	0.675804	0.683934	0.683696	0.672764	0.686534	0.770966	0.693254	0.736029	0.742474	0.687065
PI455413	0.662766	0.667069	0.821981	0.70111	0.715337	0.688036	0.673076	0.677836	0.666136	0.69926	0.676774	0.726599	0.682817	0.67346	0.684318	0.745898	0.711712	0.736725	0.691679	0.762763	0.667308	0.696788	0.690544	0.68994	0.699791	0.780653	0.66533	0.814986	0.675621	0.761481	0.833663	0.673588	0.68148	0.773511	0.801747	0.668498	0.711199	0.736377	0.670292	0.665861	0.675163	0.676042	0.665916	0.67639	0.79076	0.688292	0.732586	0.743097	0.686937
PI455443	0.663078	0.665	0.73623	0.681224	0.741467	0.709533	0.680766	0.685582	0.665019	0.70783	0.679777	0.748096	0.727917	0.687395	0.710869	0.687852	0.710082	0.695488	0.693273	0.712389	0.671684	0.699169	0.687889	0.738153	0.833388	0.723376	0.664359	0.744287	0.691478	0.716766	0.741028	0.66381	0.671757	0.714843	0.734253	0.667143	0.697447	0.702263	0.666923	0.659434	0.665183	0.669578	0.664488	0.670915	0.724841	0.688402	0.704314	0.705504	0.676829
PI455451	0.667326	0.667527	0.793635	0.708562	0.716564	0.689592	0.674211	0.684428	0.671702	0.702318	0.679832	0.725958	0.685014	0.680729	0.687852	0.724365	0.717535	0.744433	0.698473	0.772321	0.671446	0.703472	0.69796	0.693071	0.696074	0.796785	0.669432	0.791346	0.679686	0.775397	0.795485	0.677745	0.687358	0.795832	0.817806	0.67075	0.716198	0.744562	0.676664	0.674083	0.68018	0.680601	0.668681	0.683861	0.808449	0.694957	0.74143	0.752289	0.690929
PI455484	0.66641	0.665971	0.709167	0.686699	0.697393	0.684154	0.678715	0.690398	0.730627	0.693144	0.690343	0.707134	0.669084	0.689134	0.673881	0.673845	0.711455	0.692851	0.696349	0.702501	0.709643	0.700908	0.751172	0.680528	0.675969	0.716582	0.738739	0.713561	0.67042	0.709826	0.710247	0.662748	0.66967	0.701732	0.711547	0.739618	0.708745	0.696166	0.669303	0.660001	0.664121	0.671647	0.664231	0.666722	0.706676	0.700487	0.729931	0.755585	0.723614
PI455530	0.712261	0.712591	0.678294	0.696184	0.682469	0.691826	0.695818	0.704021	0.699022	0.683568	0.702245	0.693309	0.701567	0.702282	0.718468	0.698528	0.706456	0.697905	0.68972	0.679832	0.702135	0.695854	0.702721	0.711016	0.667674	0.689189	0.699828	0.690636	0.728979	0.691203	0.678312	0.728576	0.734216	0.67628	0.681846	0.700542	0.686809	0.684575	0.733776	0.72854	0.731726	0.744433	0.722588	0.734582	0.679027	0.69287	0.687981	0.684007	0.69373
PI455532	0.673442	0.675291	0.751831	0.69525	0.705944	0.690086	0.679814	0.693968	0.689793	0.698748	0.686443	0.714239	0.680949	0.686259	0.682341	0.705413	0.7101	0.70479	0.694994	0.727551	0.688292	0.699315	0.711144	0.688658	0.694847	0.742401	0.69113	0.765454	0.679613	0.731451	0.754962	0.677086	0.681901	0.731011	0.745679	0.693712	0.829305	0.714257	0.686974	0.671501	0.675786	0.680839	0.675602	0.679887	0.736267	0.73493	0.735205	0.72713	0.700945
PI455538	0.671812	0.673533	0.70349	0.684886	0.758258	0.726745	0.700872	0.694042	0.673552	0.738372	0.688768	0.762268	0.695561	0.695635	0.700688	0.667161	0.713927	0.686992	0.69904	0.693492	0.678752	0.704754	0.692943	0.71076	0.744452	0.705779	0.673039	0.710741	0.686406	0.698217	0.700194	0.669157	0.675804	0.696074	0.705925	0.674925	0.691148	0.690874	0.672599	0.666648	0.667637	0.67595	0.672563	0.675474	0.701274	0.692192	0.69959	0.695452	0.68322
PI455545	0.689354	0.69254	0.704772	0.697026	0.728118	0.707738	0.689647	0.689281	0.671959	0.721929	0.69428	0.734381	0.704589	0.691716	0.717022	0.688164	0.705925	0.709899	0.687944	0.711712	0.680125	0.693932	0.690178	0.725024	0.721142	0.724401	0.672837	0.71466	0.731597	0.717919	0.708947	0.704332	0.708489	0.707152	0.710393	0.673881	0.689006	0.700853	0.70089	0.699846	0.700743	0.714605	0.693932	0.709643	0.71076	0.691387	0.699059	0.697685	0.680803
PI455549	0.668699	0.669029	0.697063	0.682194	0.754779	0.724767	0.697631	0.69135	0.672361	0.735461	0.686424	0.759375	0.691826	0.696495	0.694316	0.66555	0.712701	0.683	0.69655	0.690343	0.678294	0.703215	0.691771	0.707042	0.738116	0.701549	0.672306	0.706402	0.681572	0.695781	0.695726	0.665348	0.672233	0.690672	0.698564	0.672801	0.686772	0.68408	0.667564	0.66295	0.664414	0.672728	0.668296	0.670567	0.697118	0.690086	0.696862	0.69395	0.678679
PI455558	0.666648	0.668626	0.768293	0.698381	0.713763	0.694335	0.678679	0.69254	0.684886	0.706621	0.690251	0.725024	0.680729	0.68463	0.679796	0.707775	0.72431	0.728192	0.709716	0.756061	0.683385	0.71314	0.698345	0.689006	0.691643	0.776459	0.682103	0.771589	0.678441	0.759851	0.771937	0.674376	0.67921	0.775818	0.78177	0.682304	0.710503	0.732293	0.674376	0.670292	0.677873	0.674705	0.669944	0.679246	0.771735	0.69395	0.728558	0.743701	0.692284
PI455585	0.666538	0.667948	0.776368	0.710082	0.715502	0.690508	0.678239	0.683128	0.684996	0.703948	0.682579	0.725994	0.686424	0.680583	0.685985	0.714532	0.717113	0.731103	0.697814	0.753534	0.681315	0.702739	0.700084	0.692046	0.695616	0.773621	0.679613	0.777796	0.679008	0.759247	0.777851	0.67639	0.68452	0.764173	0.795832	0.680125	0.715099	0.742914	0.677214	0.66945	0.678239	0.678312	0.670549	0.68311	0.786219	0.696276	0.738025	0.746741	0.699095
PI455605	0.663224	0.665275	0.775324	0.706182	0.713799	0.685582	0.672654	0.680272	0.669725	0.697264	0.677617	0.725537	0.68137	0.674266	0.682689	0.716582	0.715099	0.75	0.695983	0.794386	0.669908	0.701183	0.694518	0.686845	0.69265	0.816121	0.670604	0.781074	0.677946	0.794404	0.777412	0.674669	0.680711	0.791273	0.786988	0.670164	0.712865	0.74621	0.673698	0.668663	0.678001	0.677672	0.666612	0.679667	0.79651	0.690929	0.735058	0.746136	0.686955
PI455606	0.66392	0.668589	0.753772	0.706804	0.713085	0.6895	0.672471	0.677891	0.669834	0.699645	0.684447	0.725042	0.680968	0.676463	0.682066	0.697484	0.713561	0.735351	0.69362	0.758716	0.668974	0.699443	0.696202	0.687743	0.693895	0.780634	0.671812	0.761115	0.677049	0.761774	0.758496	0.672508	0.679045	0.765619	0.763477	0.671354	0.711126	0.749835	0.67335	0.667784	0.673185	0.675767	0.667546	0.676811	0.771845	0.695653	0.735626	0.745111	0.700066
PI455616	0.663188	0.6637	0.768165	0.711089	0.714971	0.686845	0.672929	0.677617	0.670604	0.700322	0.678441	0.723998	0.682194	0.673405	0.683055	0.709038	0.713982	0.729327	0.694829	0.762378	0.670457	0.700396	0.691643	0.686827	0.692961	0.783674	0.671446	0.77179	0.676664	0.768934	0.771222	0.674339	0.683128	0.772101	0.78252	0.672801	0.712719	0.762323	0.675932	0.670658	0.676774	0.677672	0.66826	0.683183	0.786494	0.693529	0.735864	0.747089	0.688878
PI455674	0.667674	0.66901	0.786421	0.706456	0.715887	0.690508	0.675017	0.683714	0.672801	0.699022	0.679832	0.725262	0.687212	0.676829	0.68463	0.719878	0.715099	0.741742	0.696605	0.768256	0.670951	0.701403	0.693291	0.690819	0.698949	0.788764	0.672343	0.784296	0.679283	0.775233	0.793067	0.677488	0.683348	0.787116	0.808742	0.673607	0.712096	0.743097	0.675639	0.670256	0.678459	0.678294	0.66901	0.682176	0.806325	0.694609	0.734619	0.744855	0.689024
PI455693	0.664964	0.665293	0.802369	0.69785	0.716436	0.684868	0.67097	0.67476	0.665605	0.698363	0.678715	0.723248	0.682817	0.670091	0.684264	0.72528	0.71054	0.730609	0.692503	0.758167	0.665476	0.69807	0.690947	0.689299	0.697026	0.775617	0.667234	0.789826	0.679063	0.759339	0.798378	0.675712	0.683549	0.780488	0.829689	0.668095	0.711529	0.73808	0.671592	0.669358	0.674211	0.678258	0.666777	0.6804	0.80171	0.688365	0.732019	0.742822	0.687999
PI455698	0.669468	0.673185	0.759155	0.704772	0.703856	0.682945	0.66967	0.674266	0.667069	0.690581	0.682176	0.713067	0.684721	0.672837	0.687761	0.706365	0.708745	0.728924	0.688676	0.74892	0.665788	0.694005	0.689427	0.689372	0.686955	0.765363	0.666831	0.762122	0.684117	0.753772	0.761444	0.682323	0.692247	0.751996	0.76811	0.668003	0.705852	0.742126	0.679503	0.676646	0.684337	0.686296	0.67324	0.689903	0.762616	0.689702	0.72398	0.735022	0.683037
PI455746	0.665183	0.667106	0.75672	0.707885	0.716546	0.691515	0.678203	0.682268	0.67617	0.701238	0.684685	0.7268	0.681261	0.677269	0.682854	0.705596	0.716399	0.740075	0.697576	0.76203	0.67791	0.703417	0.700872	0.688493	0.693767	0.785304	0.672911	0.765674	0.674742	0.768897	0.763715	0.674687	0.680198	0.768055	0.768512	0.674431	0.718267	0.749707	0.673405	0.66956	0.675877	0.675255	0.666062	0.681828	0.770252	0.695525	0.737494	0.753314	0.694097
PI455751	0.662492	0.6663	0.761975	0.704296	0.713763	0.688274	0.673973	0.683678	0.678404	0.696422	0.677653	0.721142	0.674101	0.674907	0.68007	0.704754	0.709313	0.728558	0.690892	0.761261	0.675969	0.697118	0.707665	0.685673	0.687486	0.776313	0.677946	0.763825	0.673057	0.767249	0.765125	0.673167	0.677635	0.768732	0.769318	0.678587	0.712609	0.738611	0.671208	0.666722	0.671464	0.673368	0.667124	0.676628	0.773896	0.696037	0.731524	0.738867	0.694536
PI455787	0.686534	0.686864	0.735278	0.703728	0.699407	0.679521	0.675181	0.671482	0.667417	0.689848	0.687852	0.709423	0.710283	0.670658	0.711584	0.708599	0.702556	0.739563	0.684648	0.733923	0.666795	0.68853	0.683385	0.70783	0.683897	0.745129	0.669065	0.744397	0.699938	0.734619	0.743518	0.71867	0.713854	0.734454	0.738299	0.671153	0.69688	0.73222	0.705303	0.711474	0.721728	0.70869	0.689317	0.719787	0.73656	0.689903	0.714037	0.717864	0.682652
PI455791	0.665202	0.666227	0.758277	0.708159	0.719988	0.691698	0.676262	0.682304	0.676188	0.702282	0.683623	0.728869	0.680858	0.679411	0.681792	0.70468	0.716271	0.734655	0.697942	0.758972	0.673753	0.703637	0.699626	0.687413	0.692815	0.778547	0.673936	0.765418	0.673497	0.764319	0.766407	0.672874	0.676976	0.767487	0.763733	0.674962	0.713616	0.748462	0.670732	0.668223	0.675328	0.675108	0.668718	0.678917	0.77461	0.696807	0.73872	0.751282	0.690837
PI455806	0.664524	0.66685	0.754633	0.703289	0.714678	0.686827	0.674485	0.679796	0.674778	0.700212	0.679942	0.723541	0.680766	0.672563	0.680894	0.700798	0.708379	0.733172	0.691698	0.754578	0.674046	0.696422	0.698583	0.689226	0.693108	0.770801	0.672654	0.765985	0.676207	0.761737	0.762085	0.675309	0.681114	0.758533	0.761774	0.674778	0.715667	0.746393	0.672654	0.669267	0.676207	0.673478	0.664121	0.679008	0.762598	0.695085	0.735241	0.747693	0.694115
PI455811	0.663041	0.665696	0.752783	0.704827	0.711144	0.684373	0.673112	0.678715	0.673314	0.700286	0.677965	0.721252	0.678587	0.675712	0.679887	0.699846	0.713781	0.737732	0.695635	0.757562	0.673936	0.70045	0.696605	0.687889	0.691679	0.778565	0.670604	0.758167	0.676152	0.765619	0.758716	0.673991	0.681352	0.761682	0.762268	0.671135	0.71021	0.745605	0.672856	0.670036	0.676445	0.675071	0.664195	0.678734	0.763459	0.693437	0.73374	0.748792	0.690617
PI455830	0.664323	0.665843	0.738574	0.700432	0.711089	0.704863	0.682432	0.704644	0.679411	0.708617	0.693144	0.719897	0.678349	0.711364	0.680052	0.689207	0.723449	0.725976	0.706841	0.736285	0.685912	0.711162	0.695653	0.687724	0.69287	0.754596	0.674083	0.744818	0.67476	0.746759	0.739306	0.66837	0.675346	0.741797	0.743005	0.674742	0.70252	0.728796	0.669468	0.664982	0.67172	0.672837	0.668388	0.675309	0.746905	0.693401	0.72235	0.734033	0.689354
PI455881	0.666795	0.670091	0.762287	0.712865	0.716326	0.689244	0.678093	0.680876	0.677159	0.701586	0.683751	0.725848	0.685216	0.679228	0.687102	0.709002	0.717754	0.743207	0.697557	0.766974	0.672966	0.703618	0.699883	0.688768	0.695964	0.788801	0.675914	0.772925	0.678789	0.779298	0.769062	0.680675	0.683037	0.774738	0.772358	0.678019	0.718395	0.753388	0.676921	0.673936	0.681352	0.680986	0.668461	0.68679	0.778309	0.69774	0.737622	0.751666	0.690288
PI455892	0.663352	0.666978	0.735699	0.697466	0.702703	0.687395	0.674833	0.6869	0.701183	0.697045	0.683916	0.711052	0.67628	0.682945	0.678203	0.689757	0.716125	0.718505	0.69915	0.737896	0.691057	0.704754	0.706713	0.68137	0.683128	0.751666	0.708764	0.743262	0.672471	0.743719	0.74013	0.67042	0.678496	0.738885	0.74057	0.709002	0.70891	0.735754	0.67249	0.667893	0.674943	0.674229	0.668553	0.678715	0.740606	0.689226	0.72257	0.739435	0.70869
PI455901	0.663828	0.666667	0.765931	0.706658	0.714934	0.69016	0.675932	0.679704	0.677397	0.701494	0.681389	0.724493	0.68148	0.680784	0.682982	0.7101	0.71217	0.736615	0.694444	0.758716	0.67454	0.700469	0.696056	0.688915	0.690617	0.77906	0.67357	0.769831	0.676591	0.764832	0.768421	0.677891	0.682744	0.766736	0.766864	0.674302	0.712243	0.742547	0.675071	0.669853	0.681077	0.679008	0.667839	0.683769	0.771717	0.697667	0.73612	0.746356	0.693529
PI455930	0.662565	0.663792	0.754761	0.706621	0.7088	0.685692	0.671574	0.682432	0.688585	0.698162	0.680235	0.718414	0.676133	0.676408	0.678166	0.699425	0.710229	0.730773	0.692687	0.754193	0.68311	0.697209	0.701165	0.684776	0.689867	0.7758	0.684392	0.755988	0.671501	0.762928	0.756244	0.670292	0.676646	0.773401	0.758148	0.684007	0.712334	0.736633	0.67108	0.665806	0.669871	0.673057	0.665367	0.675804	0.767835	0.692851	0.728192	0.738208	0.694115
PI455947	0.661723	0.666136	0.744049	0.705907	0.707152	0.68593	0.673716	0.680455	0.683238	0.695854	0.6817	0.719256	0.678514	0.676371	0.682707	0.695452	0.709679	0.726013	0.691936	0.750018	0.68029	0.696587	0.698107	0.684538	0.691533	0.769208	0.682378	0.754834	0.673021	0.756427	0.753296	0.67064	0.67866	0.75509	0.752948	0.683183	0.707848	0.748096	0.67194	0.665641	0.67368	0.673588	0.665074	0.67932	0.756372	0.692101	0.728173	0.748022	0.69785
PI455954	0.660478	0.661265	0.746722	0.694335	0.703783	0.685106	0.670585	0.683714	0.681975	0.693273	0.676683	0.712371	0.671409	0.6765	0.676518	0.694188	0.71303	0.724127	0.69547	0.748645	0.678514	0.700817	0.702886	0.677434	0.685747	0.765143	0.682579	0.749982	0.669651	0.757434	0.749323	0.668058	0.674522	0.757819	0.756317	0.686735	0.703746	0.732898	0.667436	0.663261	0.66967	0.669816	0.661045	0.673735	0.76485	0.690178	0.722643	0.74198	0.697484
PI455976	0.662528	0.663426	0.756629	0.705852	0.712444	0.686809	0.673057	0.676884	0.672453	0.701018	0.680858	0.721581	0.680034	0.674083	0.682451	0.700927	0.709936	0.731579	0.691551	0.753259	0.671794	0.6971	0.694939	0.689134	0.695012	0.776844	0.672306	0.761389	0.674064	0.762342	0.761389	0.674357	0.677745	0.762049	0.762415	0.672563	0.7114	0.746173	0.671629	0.667069	0.67606	0.674412	0.664103	0.680711	0.768274	0.691936	0.736541	0.747967	0.693456
PI455987	0.663334	0.664579	0.757636	0.707116	0.715026	0.688585	0.675602	0.679887	0.673588	0.698418	0.679503	0.725573	0.677983	0.673826	0.682359	0.704003	0.714898	0.732751	0.698436	0.753442	0.670512	0.702648	0.696056	0.688731	0.689757	0.77309	0.670585	0.763806	0.674632	0.759833	0.762928	0.673332	0.679521	0.76095	0.763294	0.673368	0.716143	0.753333	0.674632	0.669926	0.674229	0.675731	0.664726	0.677269	0.76388	0.695342	0.736706	0.755164	0.694371
PI456024	0.666648	0.666538	0.762085	0.71043	0.71834	0.689519	0.675218	0.680986	0.675053	0.702153	0.685326	0.728009	0.681114	0.675547	0.679906	0.707226	0.717443	0.737622	0.698857	0.758643	0.674925	0.703582	0.698821	0.690508	0.693694	0.779774	0.674101	0.767853	0.675474	0.767688	0.767212	0.674943	0.679136	0.771259	0.770325	0.674815	0.719018	0.753589	0.674138	0.667564	0.675255	0.676738	0.668003	0.678093	0.770179	0.695708	0.737842	0.752069	0.693016
PI456037	0.663133	0.663517	0.755786	0.703563	0.714275	0.684593	0.672068	0.677269	0.672123	0.698711	0.679484	0.724822	0.679429	0.673515	0.680345	0.701421	0.713158	0.732751	0.693309	0.754816	0.67183	0.699132	0.695983	0.688915	0.693492	0.77353	0.670164	0.764997	0.673991	0.760291	0.760932	0.673094	0.675895	0.758313	0.762873	0.670585	0.712078	0.745367	0.672288	0.666392	0.675529	0.671428	0.664451	0.677781	0.765583	0.695854	0.738501	0.750458	0.690544
PI456042	0.662382	0.66566	0.779206	0.70045	0.71314	0.683824	0.669871	0.675731	0.666575	0.69362	0.679631	0.721893	0.681901	0.672032	0.67661	0.714092	0.713177	0.734161	0.694243	0.769574	0.665183	0.69937	0.691789	0.684392	0.697814	0.791255	0.665367	0.778547	0.675017	0.768659	0.783051	0.669725	0.675822	0.78415	0.802736	0.6663	0.707793	0.735772	0.666355	0.666557	0.670475	0.671373	0.663902	0.671629	0.796949	0.688017	0.731378	0.740423	0.686717
PI456056	0.70252	0.7062	0.709276	0.706823	0.683531	0.678349	0.674998	0.678605	0.683238	0.678624	0.697594	0.693529	0.727661	0.67487	0.732861	0.697594	0.69677	0.707335	0.679027	0.713158	0.678642	0.685088	0.692906	0.717882	0.669889	0.723504	0.682304	0.716619	0.721215	0.717791	0.708178	0.73938	0.734088	0.710686	0.71217	0.684117	0.686369	0.705449	0.723834	0.734747	0.740313	0.735077	0.713122	0.749744	0.717608	0.692284	0.697466	0.698839	0.682249
PI456094	0.683128	0.686003	0.752454	0.71488	0.728686	0.70772	0.69633	0.704552	0.707061	0.716674	0.706218	0.741339	0.697429	0.694939	0.702208	0.703289	0.732128	0.733703	0.709752	0.751611	0.702153	0.717315	0.720922	0.705065	0.712298	0.770234	0.70338	0.766333	0.692851	0.758698	0.755109	0.685912	0.694719	0.751685	0.760053	0.701751	0.73883	0.747473	0.691954	0.681077	0.688951	0.696092	0.686406	0.697081	0.757874	0.723303	0.744763	0.753589	0.716564
PI456103	0.670823	0.671336	0.735351	0.6984	0.712755	0.693529	0.680858	0.688145	0.686497	0.700853	0.688145	0.722973	0.683128	0.685142	0.683659	0.68961	0.714587	0.711272	0.697191	0.723559	0.682524	0.703087	0.704607	0.690178	0.692211	0.742657	0.686992	0.744873	0.677067	0.734271	0.73883	0.672947	0.682451	0.726324	0.739911	0.686552	0.720757	0.720867	0.677965	0.67042	0.676719	0.679613	0.67357	0.684868	0.732257	0.703783	0.732605	0.736761	0.719109
PI456110	0.661503	0.664012	0.753461	0.711382	0.709478	0.684611	0.67053	0.676848	0.670018	0.6971	0.680363	0.719512	0.676298	0.672233	0.680931	0.700542	0.710467	0.730297	0.69265	0.764722	0.669084	0.697905	0.693401	0.685619	0.690178	0.781825	0.666136	0.760712	0.673112	0.77146	0.760584	0.671556	0.677598	0.764173	0.759339	0.668736	0.7114	0.766883	0.673222	0.668882	0.673588	0.672746	0.664836	0.677488	0.764319	0.691972	0.732623	0.742254	0.686369
PI456113	0.671867	0.674815	0.737164	0.68831	0.700963	0.68712	0.675145	0.694335	0.708526	0.694481	0.686919	0.711199	0.674431	0.685454	0.681041	0.684904	0.711052	0.710796	0.694573	0.732037	0.701201	0.701	0.738372	0.683348	0.683897	0.74599	0.710668	0.741559	0.673277	0.737713	0.735992	0.671171	0.676115	0.734399	0.738922	0.716106	0.715099	0.711968	0.673607	0.665312	0.672783	0.67465	0.668772	0.674925	0.74013	0.699791	0.716491	0.726672	0.707354
PI456128	0.659947	0.663261	0.757178	0.710247	0.712755	0.686681	0.67097	0.677287	0.670054	0.699883	0.679539	0.724529	0.678038	0.67346	0.680363	0.704735	0.715942	0.735791	0.697393	0.769043	0.670402	0.702849	0.690105	0.688072	0.692906	0.787446	0.668278	0.762854	0.672709	0.774921	0.764539	0.670164	0.677653	0.767121	0.765363	0.668809	0.714403	0.769849	0.670878	0.66793	0.673533	0.674485	0.663572	0.677708	0.767322	0.693895	0.734729	0.748755	0.686479
PI456142	0.672691	0.674321	0.72409	0.701293	0.705303	0.69005	0.678715	0.693566	0.694536	0.699132	0.685527	0.716015	0.680675	0.688054	0.682414	0.684666	0.706218	0.710045	0.68961	0.72149	0.684904	0.69514	0.716674	0.691075	0.691954	0.736377	0.694444	0.73125	0.676463	0.727734	0.727844	0.674211	0.679942	0.722955	0.72636	0.694902	0.745386	0.716656	0.678258	0.670915	0.675218	0.682616	0.673039	0.680949	0.723046	0.762122	0.745843	0.722112	0.701659
PI456157	0.670512	0.671775	0.765729	0.698986	0.712096	0.702245	0.684575	0.698656	0.683037	0.715667	0.693218	0.721417	0.685417	0.699315	0.685069	0.712939	0.733429	0.72257	0.715996	0.741119	0.682579	0.722387	0.696953	0.68961	0.694756	0.760034	0.681553	0.764832	0.68192	0.748608	0.769428	0.678056	0.683513	0.75509	0.776459	0.682139	0.718981	0.731762	0.679448	0.671226	0.680253	0.682268	0.672544	0.682908	0.764026	0.698894	0.730316	0.74002	0.690471
PI456158	0.667839	0.670146	0.735754	0.698821	0.711712	0.69157	0.680784	0.685106	0.685802	0.702446	0.689995	0.721948	0.677543	0.683	0.679429	0.686571	0.711803	0.710229	0.695763	0.726177	0.682121	0.701549	0.703472	0.689262	0.690947	0.742987	0.685124	0.742456	0.676976	0.73515	0.735901	0.670164	0.678587	0.729931	0.738482	0.684593	0.720428	0.720593	0.673716	0.666007	0.673716	0.675035	0.671135	0.677159	0.734802	0.705706	0.736505	0.74284	0.728375
PI456254	0.685252	0.689189	0.732183	0.709752	0.707793	0.688805	0.680711	0.686717	0.690654	0.700981	0.691863	0.717242	0.702703	0.680528	0.714587	0.696862	0.711657	0.735333	0.690691	0.732714	0.68886	0.6971	0.703014	0.709496	0.690361	0.750934	0.694829	0.740973	0.702813	0.742859	0.737567	0.703801	0.714605	0.735223	0.734893	0.695744	0.707226	0.735846	0.705248	0.702996	0.707738	0.705193	0.691863	0.714074	0.73797	0.700835	0.721764	0.731323	0.700469
PI456256	0.665312	0.667601	0.758533	0.712627	0.712298	0.688786	0.673497	0.680711	0.67368	0.701165	0.680729	0.722735	0.68267	0.679045	0.684813	0.704461	0.717297	0.737805	0.69807	0.769263	0.67064	0.703252	0.696074	0.689647	0.69569	0.790376	0.672215	0.768714	0.677635	0.775654	0.765784	0.675767	0.683586	0.779298	0.774995	0.673039	0.714696	0.763074	0.675328	0.671556	0.676994	0.679008	0.668315	0.682286	0.773548	0.692961	0.733026	0.745074	0.689592
PI456272	0.661979	0.663407	0.751776	0.705138	0.716692	0.691332	0.676463	0.684502	0.680034	0.703746	0.684099	0.724749	0.675859	0.681059	0.680565	0.697466	0.718505	0.724969	0.700469	0.746887	0.678386	0.706786	0.706823	0.683494	0.690965	0.764594	0.679924	0.760089	0.676976	0.75282	0.75564	0.671482	0.676939	0.749103	0.756793	0.683476	0.716894	0.74057	0.674229	0.665074	0.672874	0.67313	0.665714	0.677397	0.754193	0.694957	0.738281	0.749176	0.700688
PI456293	0.675071	0.677818	0.720025	0.703746	0.697704	0.687633	0.675749	0.688402	0.703527	0.686809	0.682487	0.706017	0.6817	0.684135	0.687505	0.68408	0.705156	0.714458	0.688164	0.726452	0.693309	0.691899	0.702538	0.690068	0.6804	0.741833	0.702044	0.728576	0.685088	0.732202	0.72506	0.683806	0.688145	0.726269	0.727642	0.701787	0.700981	0.733062	0.684373	0.679942	0.684355	0.685344	0.677543	0.689739	0.727697	0.694975	0.718725	0.719897	0.705779
PI456300	0.663114	0.664469	0.7578	0.713836	0.709844	0.684666	0.672691	0.677543	0.670219	0.698436	0.680784	0.720886	0.678734	0.673442	0.682908	0.699773	0.714422	0.733136	0.694426	0.761847	0.669249	0.70089	0.693932	0.685545	0.692027	0.782319	0.667857	0.762708	0.674888	0.769483	0.761078	0.673497	0.677745	0.764539	0.76474	0.669395	0.709167	0.768586	0.675529	0.669889	0.676774	0.675621	0.666484	0.680198	0.768036	0.690929	0.732293	0.745422	0.685307
PI456304	0.662107	0.665733	0.752857	0.713213	0.712462	0.686259	0.674559	0.678074	0.674028	0.698088	0.679484	0.723449	0.681279	0.672654	0.682799	0.702172	0.713689	0.731781	0.694884	0.7513	0.672252	0.700066	0.700304	0.687724	0.691185	0.771039	0.674174	0.758972	0.673478	0.758185	0.758295	0.674321	0.680601	0.755255	0.759705	0.675566	0.711217	0.752527	0.673643	0.668205	0.676005	0.673533	0.663828	0.681114	0.757489	0.692851	0.735553	0.749469	0.692027
PI456314	0.66392	0.665257	0.756134	0.712829	0.710979	0.685014	0.674046	0.675969	0.668809	0.698674	0.681389	0.720116	0.676719	0.671043	0.683549	0.697942	0.711547	0.732623	0.694298	0.759668	0.668095	0.698345	0.692247	0.685857	0.691533	0.778474	0.666795	0.760364	0.673442	0.767652	0.75954	0.674284	0.678019	0.764502	0.761481	0.668736	0.708928	0.766297	0.673423	0.668718	0.675035	0.674101	0.665	0.678477	0.76344	0.691185	0.731945	0.746411	0.686168
PI456329	0.748792	0.754157	0.679759	0.716143	0.670091	0.671318	0.678294	0.67324	0.658939	0.670933	0.712023	0.681206	0.761774	0.670439	0.763037	0.721728	0.69005	0.730554	0.670915	0.692815	0.665733	0.678001	0.680528	0.760456	0.66024	0.69514	0.661503	0.691405	0.785816	0.701915	0.683494	0.874167	0.797737	0.680601	0.684978	0.664103	0.673735	0.697374	0.794679	0.842141	0.859683	0.808522	0.761664	0.828298	0.683037	0.682561	0.679924	0.673533	0.662693
PI456342	0.662986	0.667399	0.74187	0.710375	0.708507	0.688109	0.675163	0.682414	0.672233	0.698656	0.681279	0.717846	0.677781	0.676371	0.680894	0.692888	0.709496	0.719823	0.691643	0.742602	0.669249	0.696605	0.695378	0.686644	0.685307	0.762982	0.670549	0.750531	0.677122	0.749194	0.74414	0.671446	0.67899	0.748883	0.748938	0.673149	0.716912	0.744891	0.675493	0.666502	0.67357	0.675712	0.667161	0.679521	0.747949	0.696623	0.73385	0.741632	0.703838
PI456354	0.679393	0.680986	0.788032	0.718157	0.723907	0.697814	0.691734	0.695159	0.692668	0.713158	0.695818	0.736853	0.693327	0.690782	0.702373	0.733081	0.729986	0.743115	0.707757	0.769941	0.691844	0.71206	0.709954	0.701348	0.704039	0.788343	0.694536	0.79065	0.690526	0.776057	0.796272	0.690782	0.698711	0.770911	0.789808	0.69395	0.725482	0.761664	0.690086	0.685161	0.693639	0.692595	0.681975	0.698125	0.778913	0.70783	0.743445	0.751831	0.702721
PI456357	0.669541	0.669834	0.734143	0.705065	0.708837	0.688329	0.673826	0.686717	0.67921	0.694225	0.682487	0.717992	0.677232	0.680345	0.679686	0.689793	0.707665	0.71292	0.690416	0.738995	0.676317	0.695891	0.703783	0.687651	0.690361	0.756702	0.682249	0.73634	0.672966	0.744214	0.734344	0.67216	0.675273	0.738519	0.736157	0.684282	0.739508	0.734454	0.675969	0.668516	0.673094	0.676426	0.671702	0.674211	0.741614	0.73385	0.731121	0.734527	0.693785
PI456359	0.66295	0.667674	0.780122	0.705285	0.712444	0.685728	0.669578	0.678129	0.670988	0.696752	0.677543	0.723724	0.679979	0.671116	0.680363	0.715044	0.713616	0.744562	0.69428	0.778364	0.669505	0.701055	0.692522	0.686809	0.692687	0.795851	0.66934	0.776441	0.67595	0.781458	0.782722	0.675053	0.680363	0.794331	0.793049	0.670549	0.712261	0.74447	0.674174	0.667912	0.67498	0.676646	0.668406	0.677269	0.806105	0.690654	0.736413	0.746814	0.689757
PI456394	0.665092	0.666795	0.756629	0.714477	0.706768	0.684117	0.673259	0.678093	0.671318	0.695873	0.679484	0.717223	0.677305	0.671794	0.680015	0.70457	0.710961	0.735205	0.69287	0.75705	0.670292	0.697283	0.692302	0.680968	0.685417	0.773511	0.668846	0.76463	0.673826	0.763568	0.760602	0.675987	0.679777	0.763422	0.77287	0.670658	0.706676	0.754578	0.675712	0.670622	0.674174	0.67509	0.667674	0.6765	0.767615	0.690068	0.733319	0.741339	0.687761
PI456398	0.664927	0.667509	0.799476	0.701366	0.717113	0.688017	0.672783	0.676097	0.66912	0.698748	0.679136	0.726928	0.685564	0.676133	0.682213	0.728778	0.711895	0.73352	0.694023	0.762726	0.669065	0.69785	0.691936	0.68961	0.697832	0.779041	0.668278	0.795814	0.680693	0.762928	0.801198	0.67661	0.682506	0.780158	0.839504	0.66912	0.711291	0.738336	0.674577	0.670549	0.675511	0.676884	0.668882	0.678184	0.812111	0.689885	0.735644	0.744342	0.688072
PI456415	0.667784	0.670842	0.776551	0.698473	0.710906	0.690013	0.679356	0.68441	0.682323	0.700615	0.682268	0.721655	0.683183	0.681535	0.684209	0.710485	0.71563	0.722057	0.696642	0.742145	0.679613	0.701952	0.697136	0.688951	0.694316	0.764301	0.681242	0.77353	0.6791	0.746063	0.780634	0.675108	0.68289	0.753516	0.79955	0.68311	0.710833	0.726232	0.676536	0.670494	0.678239	0.68029	0.669981	0.679594	0.787153	0.694774	0.733355	0.740643	0.696001
PI456478	0.687212	0.68712	0.77494	0.71151	0.710247	0.689153	0.675438	0.679228	0.67249	0.691954	0.687706	0.721984	0.705614	0.675932	0.701952	0.723303	0.718285	0.725591	0.697557	0.756153	0.671025	0.702886	0.69904	0.705321	0.693566	0.775123	0.671446	0.776111	0.697191	0.76214	0.773786	0.715465	0.703234	0.756555	0.789112	0.673167	0.708983	0.740295	0.700396	0.701622	0.712426	0.703875	0.687395	0.706328	0.773603	0.694847	0.729254	0.736413	0.689116
PI456488	0.664726	0.666062	0.802662	0.698088	0.715044	0.689446	0.674046	0.677067	0.669139	0.698381	0.67866	0.725445	0.685344	0.67509	0.681407	0.731011	0.713634	0.731762	0.694609	0.761353	0.668754	0.701549	0.690141	0.688915	0.698253	0.780872	0.667015	0.800447	0.678404	0.763568	0.806544	0.674833	0.680858	0.77613	0.843075	0.667985	0.712115	0.739361	0.673076	0.669853	0.675859	0.676042	0.668663	0.677965	0.80909	0.689336	0.735772	0.743152	0.685051
PI456490	0.665806	0.668681	0.798542	0.70327	0.715374	0.686699	0.670842	0.676518	0.67053	0.69666	0.678587	0.724932	0.687981	0.671281	0.68549	0.726013	0.711162	0.738446	0.69298	0.760327	0.668919	0.697978	0.692742	0.694005	0.699352	0.783894	0.671244	0.798597	0.680363	0.763825	0.800758	0.675071	0.682359	0.782594	0.849062	0.671171	0.71217	0.738244	0.673314	0.669761	0.676683	0.676573	0.668846	0.68007	0.807478	0.690233	0.736432	0.743738	0.689537
PI456499	0.670805	0.673991	0.812166	0.706585	0.722863	0.693364	0.677507	0.683549	0.678276	0.70794	0.685893	0.734399	0.689848	0.679942	0.687743	0.732202	0.722057	0.735168	0.700634	0.763221	0.675456	0.707116	0.697502	0.694078	0.703179	0.786494	0.675401	0.800685	0.685875	0.768824	0.804732	0.679558	0.687138	0.781293	0.849557	0.676371	0.717132	0.742914	0.679246	0.672123	0.681334	0.682835	0.673845	0.683751	0.812807	0.696385	0.741009	0.748682	0.694701
PI456522	0.668003	0.670604	0.800319	0.706511	0.71585	0.687706	0.674467	0.678715	0.669065	0.702721	0.682817	0.724218	0.688878	0.675969	0.687376	0.731414	0.71314	0.736816	0.692613	0.763367	0.670127	0.698455	0.694554	0.693016	0.700414	0.783473	0.671739	0.796254	0.681553	0.764338	0.799989	0.679484	0.688512	0.784132	0.819875	0.672526	0.711437	0.738922	0.679155	0.676628	0.681279	0.682231	0.67335	0.684135	0.801765	0.693273	0.735516	0.739728	0.690764
PI456538	0.665458	0.667234	0.791383	0.703948	0.717937	0.689372	0.674247	0.682048	0.672087	0.700798	0.678349	0.72702	0.682268	0.675566	0.683568	0.717297	0.713195	0.738812	0.695726	0.765564	0.670036	0.69937	0.694737	0.686754	0.695488	0.785871	0.670365	0.788307	0.680913	0.774702	0.790431	0.675017	0.684465	0.776881	0.816414	0.669834	0.713708	0.743628	0.673497	0.670915	0.677379	0.676848	0.670237	0.679979	0.804201	0.693016	0.736248	0.743445	0.689903
PI456581	0.673716	0.675346	0.78957	0.716326	0.72365	0.69547	0.681975	0.686095	0.677543	0.709862	0.687083	0.736285	0.690929	0.681169	0.692467	0.719549	0.726251	0.743371	0.703637	0.770252	0.6765	0.710631	0.703746	0.69904	0.703087	0.79684	0.676591	0.790156	0.686186	0.779609	0.793122	0.683055	0.691643	0.782648	0.804109	0.677946	0.718761	0.76203	0.682689	0.678441	0.684465	0.685875	0.67465	0.686882	0.796016	0.699608	0.745349	0.755127	0.696147
PI456605	0.67487	0.677507	0.804274	0.713396	0.727606	0.694792	0.682908	0.686955	0.680015	0.708214	0.687999	0.737439	0.695342	0.68419	0.694994	0.728594	0.72691	0.745257	0.704003	0.771644	0.679466	0.710814	0.702941	0.698949	0.705468	0.793617	0.680583	0.80312	0.688896	0.775489	0.802095	0.685783	0.695836	0.790779	0.828646	0.682085	0.719384	0.7487	0.686058	0.6817	0.689061	0.69243	0.679484	0.691496	0.819051	0.701165	0.746851	0.752454	0.696788
PI456610	0.697997	0.700396	0.732147	0.716582	0.702849	0.684923	0.682396	0.68062	0.671006	0.693529	0.696843	0.713653	0.712188	0.677891	0.722826	0.717736	0.70902	0.742126	0.688329	0.738482	0.673845	0.695616	0.693199	0.721563	0.684044	0.75509	0.670658	0.744012	0.719695	0.750842	0.734051	0.728594	0.736193	0.740112	0.740185	0.673973	0.704644	0.751227	0.718432	0.724182	0.72636	0.728649	0.706255	0.740497	0.739581	0.690856	0.719439	0.726708	0.682744
PI456623	0.662052	0.665806	0.787116	0.703234	0.717205	0.691295	0.672325	0.680125	0.668315	0.699755	0.678459	0.725701	0.679832	0.677342	0.681187	0.716015	0.715942	0.735955	0.695873	0.759082	0.669505	0.701659	0.689592	0.687852	0.695836	0.776679	0.668003	0.776752	0.677434	0.761115	0.786256	0.672544	0.680308	0.768787	0.795265	0.668553	0.709643	0.741229	0.67368	0.668479	0.67606	0.674028	0.665769	0.67996	0.786274	0.691771	0.735498	0.743371	0.688695
PI456632	0.670878	0.67324	0.776643	0.711822	0.71889	0.691258	0.678825	0.685948	0.675987	0.698528	0.682945	0.729144	0.687193	0.678459	0.687688	0.718176	0.716326	0.746869	0.696733	0.769281	0.672526	0.701915	0.697777	0.695159	0.700542	0.787281	0.676481	0.77743	0.685197	0.774958	0.785944	0.680565	0.688292	0.772632	0.791145	0.677781	0.716491	0.754321	0.681883	0.677324	0.680784	0.684447	0.672984	0.68549	0.786054	0.697685	0.736633	0.750055	0.692851
PI456660	0.713763	0.719878	0.711181	0.71975	0.693273	0.681956	0.681206	0.678038	0.672453	0.684648	0.698015	0.704772	0.732586	0.674504	0.761554	0.717754	0.699517	0.733612	0.681553	0.715154	0.670475	0.689207	0.691863	0.725958	0.679942	0.732989	0.67194	0.720556	0.743024	0.724566	0.713012	0.757398	0.764118	0.715539	0.719531	0.6752	0.693089	0.727752	0.741321	0.752289	0.758716	0.754559	0.724749	0.772852	0.719732	0.689702	0.703838	0.708507	0.677653
PI456685	0.666667	0.668498	0.844778	0.702556	0.717004	0.688182	0.67324	0.678862	0.670549	0.699169	0.682378	0.726635	0.688036	0.674028	0.688365	0.744287	0.713817	0.733026	0.695671	0.757123	0.669651	0.700872	0.69276	0.690434	0.700048	0.778199	0.670713	0.821175	0.67932	0.760987	0.829433	0.675273	0.685326	0.7745	0.81797	0.671263	0.717516	0.737512	0.675236	0.669999	0.677232	0.678898	0.671354	0.680565	0.799	0.695122	0.736688	0.745715	0.688933
PI456687	0.664067	0.66793	0.790522	0.708196	0.712737	0.686937	0.669944	0.677232	0.667893	0.695854	0.678587	0.724291	0.683293	0.672306	0.681425	0.722112	0.712792	0.733465	0.694097	0.757764	0.667857	0.700103	0.690746	0.689409	0.694408	0.779224	0.667417	0.788947	0.677159	0.761792	0.791291	0.673771	0.681059	0.767194	0.782648	0.668736	0.711877	0.753113	0.675529	0.669816	0.675163	0.675511	0.66826	0.678422	0.775452	0.690837	0.736084	0.743976	0.687395
PI456696	0.671611	0.671775	0.748883	0.704131	0.718066	0.696111	0.679906	0.684062	0.676353	0.704241	0.688548	0.729071	0.692265	0.686644	0.689903	0.699572	0.717644	0.719421	0.697869	0.739746	0.677507	0.703783	0.69807	0.693785	0.708928	0.757819	0.678331	0.769977	0.683494	0.751209	0.753113	0.675657	0.682835	0.749872	0.752179	0.679082	0.710851	0.738592	0.678624	0.670549	0.679613	0.678843	0.671702	0.684758	0.752124	0.697594	0.727386	0.733099	0.694243
PI456711	0.662071	0.663938	0.751318	0.707848	0.710741	0.685564	0.670658	0.675676	0.670695	0.695744	0.677818	0.719677	0.678972	0.670677	0.680308	0.699883	0.710338	0.736487	0.692522	0.763257	0.668992	0.696862	0.690617	0.68474	0.688548	0.781019	0.669139	0.756171	0.672801	0.769428	0.75661	0.674339	0.679539	0.765326	0.759961	0.671171	0.706548	0.764667	0.672783	0.671464	0.675767	0.673607	0.664891	0.679796	0.766535	0.689281	0.733154	0.746155	0.685838
PI456739	0.667729	0.670787	0.759467	0.718981	0.714641	0.690563	0.677946	0.679613	0.673259	0.699755	0.682158	0.727569	0.68267	0.67725	0.686388	0.705559	0.720739	0.735388	0.699572	0.767121	0.674028	0.705138	0.697008	0.691972	0.694884	0.78827	0.672142	0.766974	0.678349	0.773951	0.764795	0.678679	0.685564	0.771351	0.769721	0.672728	0.715996	0.770563	0.681334	0.676939	0.679832	0.682085	0.67075	0.684245	0.773511	0.695415	0.739581	0.749835	0.689555
PI456767	0.682396	0.68278	0.682982	0.686461	0.702153	0.701512	0.725921	0.690599	0.679173	0.7075	0.686168	0.708873	0.680089	0.693327	0.693529	0.667033	0.703197	0.677891	0.687706	0.681407	0.683037	0.693584	0.686882	0.687724	0.69298	0.691899	0.677012	0.69232	0.684135	0.686607	0.682762	0.677708	0.685728	0.678148	0.685014	0.67877	0.680034	0.679759	0.684392	0.675291	0.678111	0.689043	0.682286	0.682249	0.68344	0.69146	0.684923	0.683165	0.680308
PI456793	0.727441	0.725591	0.695488	0.791145	0.682048	0.675163	0.676683	0.675511	0.663096	0.677122	0.705523	0.689629	0.694316	0.669578	0.698802	0.692357	0.693382	0.700817	0.674559	0.698967	0.664012	0.681059	0.685527	0.703545	0.668425	0.713415	0.66566	0.702684	0.71195	0.706548	0.69807	0.71314	0.710906	0.700542	0.698491	0.666575	0.686424	0.70067	0.71682	0.707372	0.713817	0.722991	0.72149	0.715081	0.702318	0.689592	0.696404	0.694298	0.66978
PI456795	0.662712	0.664744	0.754541	0.71206	0.711785	0.6856	0.673735	0.678129	0.669633	0.698235	0.679649	0.721783	0.678642	0.672215	0.681755	0.701842	0.712902	0.734289	0.693181	0.759247	0.670604	0.698748	0.69362	0.685692	0.692119	0.780854	0.669303	0.761774	0.673552	0.766242	0.759888	0.671885	0.67899	0.764997	0.763275	0.671501	0.713286	0.76767	0.674138	0.671428	0.672252	0.675181	0.665129	0.678184	0.766791	0.693547	0.732	0.74588	0.686681
PI456809	0.663755	0.66793	0.748022	0.709569	0.710979	0.684465	0.672874	0.679942	0.676207	0.695983	0.678843	0.720684	0.677598	0.674101	0.678843	0.697374	0.708416	0.733978	0.68886	0.765693	0.672801	0.693804	0.694591	0.683916	0.68615	0.783143	0.673332	0.757782	0.677305	0.766919	0.757453	0.672966	0.680656	0.761188	0.754889	0.675602	0.707995	0.758112	0.673973	0.669834	0.676042	0.676811	0.666538	0.678001	0.765509	0.693529	0.730023	0.743445	0.683311
PI456811	0.667802	0.668589	0.760236	0.718267	0.717773	0.692082	0.675291	0.679814	0.674101	0.7023	0.686003	0.72854	0.679814	0.676518	0.683476	0.705651	0.717132	0.736816	0.698509	0.766242	0.674376	0.703838	0.698876	0.691972	0.691936	0.787849	0.67172	0.771277	0.676921	0.774372	0.765033	0.677836	0.68278	0.768165	0.76745	0.673533	0.716253	0.772962	0.678221	0.673881	0.678496	0.677928	0.668718	0.681334	0.771222	0.697081	0.741046	0.755292	0.69373
PI456819	0.663957	0.666264	0.753076	0.71325	0.709276	0.683623	0.669926	0.676317	0.669725	0.694206	0.676829	0.71878	0.678386	0.670347	0.678129	0.700927	0.712371	0.731158	0.694133	0.764063	0.668443	0.698015	0.691405	0.68679	0.688951	0.781605	0.66771	0.759705	0.674669	0.767066	0.757617	0.671611	0.677818	0.764356	0.762287	0.670146	0.70728	0.768567	0.674192	0.668589	0.673002	0.675273	0.665129	0.678935	0.764887	0.687669	0.732751	0.749487	0.688237
PI456864	0.663426	0.666996	0.750476	0.70664	0.708342	0.684795	0.670658	0.679832	0.675401	0.696623	0.680766	0.719219	0.674962	0.675474	0.678715	0.699059	0.712517	0.749872	0.693419	0.769813	0.673002	0.698345	0.694664	0.688255	0.691368	0.791181	0.67249	0.758478	0.673973	0.777576	0.758313	0.67227	0.675731	0.763221	0.755292	0.675786	0.708709	0.752527	0.672966	0.667198	0.674211	0.676115	0.667857	0.677635	0.767029	0.692375	0.729968	0.739837	0.689299
PI456865	0.695506	0.696001	0.686095	0.729455	0.680711	0.683842	0.682908	0.693822	0.715191	0.682158	0.698656	0.690709	0.680583	0.689446	0.690141	0.675163	0.701183	0.689317	0.684849	0.694005	0.708471	0.692009	0.712884	0.685344	0.668864	0.705852	0.722094	0.69666	0.691185	0.70078	0.690581	0.686955	0.690215	0.688768	0.694023	0.720831	0.690306	0.687376	0.692998	0.68452	0.691643	0.696825	0.696752	0.693804	0.692577	0.69937	0.693822	0.698528	0.705797
PI456877	0.666923	0.671556	0.682799	0.681004	0.681553	0.689446	0.685655	0.709643	0.763257	0.687285	0.689592	0.691643	0.666154	0.70208	0.668644	0.662107	0.708928	0.678862	0.693639	0.687486	0.742236	0.700194	0.737329	0.668919	0.667839	0.699626	0.772065	0.691661	0.667381	0.689903	0.684959	0.66013	0.668003	0.683018	0.687541	0.767469	0.701769	0.681041	0.66934	0.656065	0.662693	0.670549	0.670713	0.670018	0.685802	0.704808	0.696111	0.697557	0.743646
PI456899	0.66284	0.665	0.750934	0.71206	0.708471	0.686882	0.670805	0.678587	0.671775	0.694921	0.681572	0.71834	0.67747	0.674357	0.680858	0.697466	0.713158	0.73059	0.692375	0.762067	0.669212	0.698546	0.694902	0.685527	0.689775	0.779371	0.668901	0.760181	0.677342	0.763129	0.755402	0.674247	0.679686	0.758972	0.756189	0.67042	0.709954	0.759101	0.674101	0.672673	0.676353	0.675712	0.666685	0.681151	0.765271	0.691881	0.734399	0.744324	0.68972
PI456921	0.66414	0.666447	0.725225	0.706804	0.699132	0.685692	0.676957	0.686424	0.704699	0.689702	0.681938	0.708214	0.675383	0.680272	0.676756	0.686058	0.711217	0.719128	0.690965	0.734106	0.695305	0.698711	0.709295	0.68018	0.680784	0.750696	0.703948	0.731414	0.673222	0.739105	0.728356	0.671812	0.676408	0.731359	0.729711	0.704827	0.704461	0.732586	0.672343	0.670347	0.676024	0.6765	0.669432	0.678569	0.738922	0.691112	0.716527	0.723962	0.705614
PI456943	0.730847	0.735406	0.705266	0.806178	0.68886	0.683348	0.681004	0.682762	0.674797	0.684721	0.707134	0.697997	0.701036	0.680894	0.709533	0.699169	0.706603	0.710265	0.684923	0.707683	0.674064	0.691643	0.693346	0.71433	0.678386	0.723669	0.675493	0.714696	0.717773	0.717059	0.711345	0.720483	0.718816	0.70653	0.714184	0.675401	0.691313	0.714202	0.724969	0.716436	0.72149	0.735974	0.727441	0.724859	0.711675	0.695085	0.707335	0.70479	0.680437
PI456979	0.682359	0.683623	0.730938	0.736175	0.70089	0.682194	0.672856	0.679374	0.677562	0.690141	0.686937	0.711034	0.683476	0.672361	0.68344	0.691991	0.705742	0.72171	0.686681	0.733648	0.672123	0.693749	0.69102	0.689885	0.684135	0.753845	0.678459	0.737878	0.686699	0.741467	0.736468	0.682744	0.687834	0.738006	0.738153	0.679429	0.705962	0.738134	0.689116	0.682762	0.687523	0.688329	0.685619	0.69091	0.744342	0.694994	0.720593	0.725463	0.684868
PI456981	0.665183	0.670549	0.754193	0.715392	0.711107	0.688603	0.67379	0.678642	0.675218	0.696514	0.682066	0.722625	0.681279	0.673039	0.682542	0.700615	0.711052	0.733538	0.691185	0.760437	0.672911	0.696733	0.695836	0.688622	0.691295	0.780909	0.673607	0.763367	0.676793	0.767615	0.758844	0.677232	0.683513	0.763092	0.758222	0.674907	0.711529	0.762122	0.67866	0.673405	0.677873	0.678349	0.668919	0.682835	0.766956	0.691496	0.730883	0.743207	0.687102
PI457006	0.6663	0.669102	0.756262	0.713433	0.713158	0.688548	0.675364	0.678276	0.672947	0.699791	0.68289	0.72713	0.679649	0.67346	0.683366	0.702135	0.715026	0.734179	0.694921	0.765876	0.671171	0.699388	0.69644	0.690343	0.694225	0.789955	0.672325	0.767102	0.677379	0.773255	0.761792	0.675767	0.68159	0.765619	0.765253	0.672911	0.713598	0.767267	0.678953	0.673863	0.6765	0.678898	0.667747	0.681499	0.770362	0.693987	0.737201	0.748975	0.68961
PI457014	0.665623	0.66901	0.754981	0.712939	0.710668	0.685783	0.67249	0.677177	0.668443	0.6971	0.682487	0.721728	0.677031	0.670951	0.68203	0.700817	0.712591	0.733813	0.693327	0.762158	0.667582	0.69948	0.691918	0.684666	0.689885	0.78263	0.66815	0.762799	0.674357	0.769098	0.759339	0.67476	0.680125	0.768805	0.762488	0.669541	0.709954	0.767945	0.675676	0.672544	0.676976	0.677562	0.667857	0.682561	0.771039	0.690325	0.737072	0.747839	0.684447
PI457028	0.662016	0.667674	0.740515	0.704516	0.705486	0.683055	0.67194	0.682359	0.686479	0.69254	0.683842	0.714843	0.678001	0.678166	0.676756	0.693273	0.710979	0.723541	0.693694	0.745221	0.682158	0.698418	0.695763	0.68463	0.686204	0.763715	0.687029	0.746796	0.671611	0.747198	0.744726	0.67075	0.675163	0.747693	0.745935	0.686314	0.707628	0.743005	0.67216	0.667179	0.673057	0.673442	0.665165	0.674522	0.749377	0.689153	0.724603	0.739325	0.695415
PI457056	0.663297	0.666703	0.751776	0.710851	0.710045	0.686662	0.669816	0.676298	0.667564	0.693767	0.67866	0.720428	0.675914	0.669651	0.680491	0.697393	0.709221	0.735241	0.690434	0.759192	0.665403	0.69644	0.692211	0.685637	0.687596	0.777082	0.666007	0.758368	0.67368	0.767341	0.758167	0.671849	0.6778	0.758991	0.757526	0.669212	0.711877	0.76518	0.673698	0.670897	0.674998	0.673918	0.665019	0.678917	0.768146	0.690672	0.733392	0.744507	0.6869
PI457068	0.661778	0.665312	0.753333	0.71336	0.709716	0.68604	0.670457	0.673295	0.66901	0.694097	0.677727	0.721417	0.676152	0.669633	0.678441	0.699169	0.708727	0.732605	0.689317	0.762598	0.667326	0.694444	0.691423	0.682286	0.687303	0.780854	0.667637	0.759302	0.671171	0.768311	0.758295	0.672819	0.678441	0.765107	0.762104	0.669633	0.712096	0.765216	0.673057	0.669889	0.67379	0.674174	0.662986	0.678715	0.768	0.689702	0.733776	0.744562	0.683531
PI457094	0.665934	0.669322	0.757105	0.710906	0.713909	0.687633	0.672654	0.679869	0.671299	0.698912	0.682231	0.723687	0.678441	0.675511	0.682048	0.704845	0.713378	0.736084	0.693932	0.765271	0.669651	0.698052	0.693767	0.68745	0.690672	0.784242	0.670146	0.764081	0.675181	0.773383	0.763825	0.672544	0.678679	0.768091	0.76377	0.670732	0.713085	0.768457	0.674211	0.669761	0.676536	0.675529	0.666612	0.679942	0.769831	0.69016	0.736029	0.748206	0.688347
PI457127	0.662638	0.666117	0.753479	0.711693	0.708269	0.685124	0.669249	0.67465	0.668351	0.694829	0.677598	0.718871	0.675547	0.667893	0.67866	0.700542	0.70902	0.732934	0.689647	0.761554	0.663993	0.694133	0.690727	0.682762	0.687358	0.779389	0.668571	0.757508	0.672599	0.768824	0.757123	0.671629	0.676042	0.763916	0.759284	0.669102	0.711071	0.763166	0.673332	0.668443	0.673076	0.672673	0.66359	0.679191	0.766553	0.690965	0.73352	0.748352	0.686333
PI457150	0.66359	0.666154	0.68267	0.678386	0.676756	0.683055	0.677855	0.699205	0.746612	0.686644	0.683055	0.685216	0.661173	0.692357	0.666154	0.665037	0.70089	0.679484	0.684666	0.689409	0.731158	0.690251	0.72821	0.666062	0.663297	0.699865	0.756207	0.688951	0.663407	0.69298	0.684685	0.657896	0.666081	0.684447	0.687541	0.754614	0.69514	0.683092	0.665385	0.656065	0.657804	0.667417	0.668882	0.666117	0.688438	0.696129	0.689134	0.700505	0.727294
PI457194	0.680253	0.683604	0.698143	0.707958	0.684868	0.682213	0.67769	0.691643	0.717901	0.687523	0.683513	0.69503	0.672435	0.686406	0.676866	0.673643	0.703984	0.694591	0.686333	0.707757	0.711602	0.692851	0.71021	0.681462	0.669889	0.719915	0.722405	0.705559	0.677232	0.713378	0.698967	0.674156	0.681499	0.702721	0.705944	0.721233	0.694737	0.696916	0.679814	0.670988	0.675108	0.683165	0.683751	0.681737	0.701293	0.695342	0.70197	0.706493	0.707592
PI457234	0.690416	0.693968	0.695268	0.724731	0.682469	0.679027	0.677488	0.69157	0.717956	0.682323	0.693749	0.690032	0.67509	0.687541	0.682689	0.678807	0.702794	0.693804	0.685435	0.695708	0.703618	0.691112	0.704516	0.683055	0.670787	0.70664	0.71607	0.703765	0.683604	0.702465	0.693602	0.682396	0.687743	0.691972	0.698601	0.716289	0.692742	0.695488	0.687761	0.678148	0.683165	0.69091	0.691588	0.689354	0.698912	0.689757	0.70045	0.696221	0.706804
PI457254	0.672014	0.674778	0.7049	0.702684	0.690453	0.683897	0.679722	0.691734	0.720959	0.68571	0.684282	0.69915	0.66696	0.684795	0.67313	0.675456	0.702867	0.699004	0.684099	0.709167	0.702263	0.690599	0.710302	0.677708	0.674247	0.722662	0.722552	0.711803	0.670805	0.715319	0.70728	0.67064	0.675163	0.708745	0.713708	0.723065	0.690379	0.713122	0.671135	0.667637	0.672252	0.674943	0.673918	0.678111	0.715484	0.690819	0.707317	0.713927	0.714074
PI457263	0.666557	0.668864	0.750549	0.712005	0.711254	0.689537	0.673021	0.681389	0.677452	0.69829	0.680675	0.723907	0.677269	0.67584	0.679338	0.697411	0.71292	0.732238	0.694792	0.756995	0.675676	0.70078	0.69655	0.687944	0.688933	0.776881	0.677397	0.756629	0.673222	0.763184	0.75542	0.671482	0.678331	0.761774	0.756061	0.679118	0.710027	0.755438	0.67758	0.668187	0.674815	0.677086	0.671537	0.679631	0.763111	0.692449	0.733245	0.740808	0.687578
PI457273	0.665843	0.668168	0.754669	0.711675	0.715868	0.687376	0.674394	0.678807	0.671611	0.696202	0.681187	0.724859	0.680528	0.673771	0.680949	0.701421	0.711565	0.735351	0.692925	0.761005	0.670732	0.698125	0.696587	0.688786	0.692778	0.785304	0.670567	0.760492	0.675547	0.770948	0.759796	0.675547	0.680913	0.766773	0.760584	0.671428	0.71054	0.763019	0.675309	0.671299	0.673661	0.676426	0.667069	0.679631	0.769007	0.690471	0.733081	0.746558	0.687065
PI457276	0.666868	0.66967	0.7474	0.711913	0.708489	0.686699	0.676939	0.682854	0.682286	0.699974	0.683348	0.718139	0.675786	0.677543	0.68007	0.697356	0.712151	0.731066	0.692687	0.750879	0.68278	0.700231	0.697667	0.685527	0.688402	0.766535	0.681993	0.75238	0.675181	0.758313	0.751447	0.673259	0.678715	0.756922	0.750879	0.682762	0.708123	0.753388	0.675859	0.670933	0.676335	0.676591	0.669267	0.679851	0.756519	0.691277	0.72658	0.736358	0.695635
PI457288	0.663389	0.667472	0.756317	0.710796	0.711877	0.687138	0.672929	0.675511	0.67053	0.695799	0.680144	0.723339	0.676152	0.671043	0.681462	0.700817	0.709386	0.733007	0.691185	0.761078	0.66804	0.696166	0.692888	0.686497	0.689336	0.784882	0.66912	0.764026	0.675126	0.768512	0.76073	0.67324	0.680546	0.76518	0.764063	0.670805	0.711474	0.76615	0.67595	0.670311	0.675218	0.675108	0.66696	0.679832	0.77027	0.693602	0.734546	0.748206	0.686314
PI457298	0.665733	0.669285	0.751886	0.719292	0.7101	0.687889	0.672233	0.680949	0.671647	0.695452	0.682744	0.719054	0.678587	0.674119	0.683311	0.707189	0.710558	0.735424	0.69265	0.762671	0.671977	0.697374	0.690782	0.689757	0.68994	0.779682	0.671684	0.759503	0.677928	0.767963	0.757361	0.679558	0.67888	0.758881	0.759009	0.673002	0.709624	0.761719	0.676994	0.675364	0.681553	0.67661	0.669926	0.68538	0.764356	0.694335	0.73352	0.745972	0.688585
PI457303	0.690636	0.694097	0.737878	0.74154	0.700615	0.685637	0.676866	0.680272	0.673515	0.693749	0.691698	0.711931	0.684318	0.679301	0.691863	0.708342	0.712371	0.71997	0.692742	0.738263	0.675145	0.69926	0.693144	0.698949	0.68452	0.756958	0.675401	0.744012	0.693529	0.747473	0.739178	0.691661	0.696532	0.741998	0.745386	0.675474	0.708672	0.740973	0.695195	0.686296	0.692229	0.69774	0.690489	0.695744	0.747455	0.696367	0.722295	0.733264	0.685747
PI457348	0.66685	0.670713	0.74491	0.70739	0.708745	0.688585	0.677397	0.687468	0.688603	0.693657	0.686461	0.719457	0.680198	0.681041	0.68441	0.700212	0.716601	0.734106	0.695763	0.770856	0.685509	0.701842	0.702098	0.687413	0.68983	0.796089	0.690434	0.755219	0.676573	0.767817	0.750751	0.675621	0.682634	0.756372	0.755274	0.691094	0.708727	0.753662	0.676353	0.670604	0.678038	0.679832	0.668718	0.682597	0.760913	0.696953	0.729711	0.743463	0.696752
PI457383	0.720959	0.725866	0.709368	0.718157	0.694518	0.683256	0.681627	0.682982	0.675914	0.684776	0.699919	0.704003	0.716894	0.679942	0.722277	0.715264	0.700194	0.722222	0.681828	0.695909	0.678258	0.688493	0.692778	0.734985	0.675108	0.710229	0.680015	0.716216	0.750989	0.710778	0.710613	0.752527	0.744598	0.698986	0.715996	0.679869	0.689153	0.706292	0.764759	0.746374	0.751025	0.765528	0.735937	0.750275	0.708416	0.693785	0.699883	0.698235	0.675621
PI457398	0.686534	0.687468	0.700304	0.699132	0.688475	0.69091	0.690416	0.698729	0.697283	0.68961	0.69146	0.698418	0.688493	0.697557	0.695635	0.688384	0.713927	0.703765	0.697576	0.700542	0.695525	0.703344	0.698619	0.693492	0.671116	0.71292	0.693144	0.708049	0.700853	0.707628	0.701531	0.700249	0.705065	0.69904	0.705669	0.692705	0.691185	0.707958	0.701256	0.695268	0.703856	0.704937	0.693181	0.706017	0.702318	0.689995	0.700194	0.697429	0.692375
PI457434	0.759632	0.765326	0.673918	0.719842	0.670201	0.668406	0.677104	0.671098	0.660496	0.66652	0.713817	0.68007	0.745056	0.668846	0.757416	0.733136	0.68452	0.715099	0.667326	0.682011	0.664579	0.673021	0.676426	0.771351	0.658756	0.684502	0.664524	0.683787	0.805263	0.692247	0.673936	0.811433	0.796528	0.669651	0.677653	0.667033	0.671849	0.693822	0.824745	0.810207	0.808247	0.834102	0.7758	0.806013	0.675584	0.682414	0.678038	0.67205	0.661173
PI457473	0.670054	0.671519	0.717736	0.689848	0.69417	0.689061	0.683202	0.695616	0.70219	0.692723	0.685362	0.703637	0.67172	0.690013	0.678624	0.67899	0.703691	0.694701	0.687083	0.699535	0.698729	0.69287	0.706731	0.680235	0.68018	0.715777	0.697832	0.717644	0.670109	0.704387	0.718267	0.669029	0.674962	0.705816	0.721087	0.700212	0.700377	0.698271	0.671812	0.664726	0.670732	0.675108	0.670182	0.675126	0.711254	0.694609	0.706328	0.71054	0.701677
PI457476	0.660862	0.662382	0.733154	0.690032	0.695287	0.682469	0.673533	0.688091	0.71433	0.692302	0.679374	0.704625	0.672068	0.682103	0.674925	0.686809	0.711913	0.701549	0.695177	0.71964	0.699755	0.700139	0.704497	0.677781	0.67996	0.733374	0.716253	0.732476	0.667802	0.723449	0.733245	0.664286	0.671922	0.720995	0.741174	0.714934	0.698729	0.712975	0.665824	0.661356	0.668791	0.670805	0.664195	0.671794	0.731561	0.692156	0.712829	0.720135	0.709679
PI457561	0.664469	0.667674	0.776111	0.689427	0.729071	0.702465	0.683018	0.682341	0.663975	0.705596	0.683421	0.738281	0.710192	0.688237	0.699114	0.710485	0.717718	0.712243	0.699993	0.727697	0.66923	0.704296	0.687962	0.715172	0.777705	0.743793	0.667326	0.766535	0.687614	0.73233	0.776038	0.668241	0.676664	0.735058	0.759174	0.667601	0.70089	0.712865	0.668443	0.661375	0.670384	0.672947	0.666795	0.675419	0.748608	0.688493	0.718871	0.722479	0.680345
PI457563	0.662821	0.666593	0.77906	0.691478	0.722295	0.697576	0.678294	0.683696	0.667857	0.6997	0.685747	0.732641	0.697063	0.684538	0.702245	0.715319	0.710503	0.708745	0.692375	0.730444	0.671153	0.698033	0.689226	0.710576	0.76073	0.743939	0.666099	0.77439	0.688567	0.734051	0.783051	0.669871	0.677305	0.737365	0.763568	0.667912	0.699535	0.714916	0.668626	0.661649	0.671061	0.673991	0.666227	0.676536	0.751959	0.690325	0.720355	0.723522	0.683092
PI457602	0.662785	0.66544	0.768238	0.707775	0.710961	0.686003	0.672068	0.67725	0.67249	0.693547	0.677562	0.721124	0.676097	0.67368	0.677141	0.710686	0.710814	0.765381	0.693602	0.816908	0.669285	0.697026	0.693913	0.684703	0.690123	0.84659	0.669139	0.774592	0.673625	0.810866	0.770838	0.674467	0.678386	0.785322	0.773987	0.67042	0.71043	0.744122	0.671318	0.667454	0.673057	0.674687	0.66685	0.676353	0.788435	0.691972	0.732751	0.742547	0.685985
PI457638	0.6585	0.661338	0.745734	0.697484	0.700487	0.680253	0.668205	0.679411	0.681792	0.690068	0.675621	0.710869	0.674522	0.670219	0.673735	0.697502	0.705449	0.736377	0.687889	0.760218	0.676152	0.694188	0.696202	0.678422	0.680858	0.780268	0.682085	0.751318	0.670457	0.766645	0.75716	0.668187	0.673515	0.755768	0.750549	0.684355	0.704168	0.727056	0.667417	0.665202	0.670073	0.670091	0.663719	0.67183	0.76269	0.696422	0.721014	0.735406	0.694316
PI457747	0.668974	0.670713	0.771973	0.698509	0.714806	0.707683	0.685289	0.71281	0.681334	0.709459	0.68593	0.724548	0.682414	0.707518	0.685454	0.714055	0.715081	0.715063	0.698986	0.730957	0.686497	0.705248	0.702776	0.687248	0.700157	0.747125	0.68062	0.789588	0.67996	0.733557	0.780305	0.67357	0.683476	0.742767	0.763422	0.683183	0.707757	0.717498	0.673442	0.66793	0.673497	0.677177	0.673625	0.678001	0.748627	0.692082	0.721746	0.726306	0.689409
PI457799	0.669981	0.67075	0.754724	0.701018	0.756409	0.711675	0.682451	0.688237	0.671153	0.711547	0.687633	0.760877	0.691148	0.689629	0.687651	0.702575	0.721435	0.712316	0.702703	0.7346	0.679063	0.70869	0.69688	0.705413	0.719695	0.746594	0.675383	0.759284	0.683586	0.733703	0.757233	0.669194	0.678184	0.740753	0.75694	0.678093	0.716473	0.721343	0.675969	0.666722	0.669065	0.678587	0.669761	0.672142	0.74306	0.697777	0.729089	0.739892	0.693932
PI457859	0.668095	0.670897	0.671281	0.674778	0.676371	0.686406	0.684575	0.713872	0.832546	0.6882	0.689995	0.685509	0.6637	0.703325	0.667088	0.654636	0.702391	0.670384	0.687669	0.671519	0.790925	0.693199	0.740808	0.670292	0.666813	0.682268	0.791804	0.68051	0.663554	0.676353	0.672599	0.657548	0.666136	0.668425	0.674669	0.78653	0.697722	0.666355	0.665458	0.65698	0.658555	0.669084	0.669212	0.665605	0.672728	0.698546	0.686845	0.690544	0.748224
PI457862	0.670658	0.670695	0.708782	0.697576	0.704021	0.719347	0.6997	0.707555	0.684831	0.722021	0.691606	0.713689	0.682323	0.740057	0.684758	0.679521	0.749213	0.709734	0.733172	0.711602	0.711529	0.73938	0.695342	0.685051	0.695104	0.729144	0.683128	0.717919	0.678825	0.720336	0.709588	0.675218	0.681389	0.716454	0.712939	0.684813	0.696678	0.712316	0.678312	0.673423	0.674888	0.678148	0.671464	0.67791	0.713909	0.694481	0.706365	0.708489	0.687505
PI457867	0.675017	0.67227	0.683842	0.676738	0.712389	0.750806	0.724291	0.737127	0.693785	0.749414	0.708745	0.716601	0.682432	0.786219	0.687761	0.658537	0.786677	0.675621	0.776203	0.676042	0.738464	0.781953	0.69948	0.690709	0.703563	0.689702	0.690032	0.694609	0.676536	0.6817	0.681187	0.668699	0.680546	0.680107	0.682414	0.692925	0.687376	0.675108	0.675383	0.664927	0.671904	0.678221	0.672087	0.674815	0.680052	0.69428	0.687541	0.682725	0.689372
PI457897	0.660844	0.662473	0.746356	0.696916	0.704534	0.684575	0.671464	0.679466	0.681407	0.694737	0.677415	0.714641	0.67313	0.673607	0.674376	0.698674	0.708965	0.74013	0.691167	0.775965	0.676701	0.696514	0.698931	0.681993	0.685857	0.791328	0.67888	0.756555	0.672123	0.778272	0.755383	0.672709	0.672581	0.762525	0.752106	0.679814	0.709679	0.730645	0.669743	0.666282	0.671757	0.672691	0.664359	0.673643	0.76626	0.696239	0.724053	0.729913	0.69298
PI533902	0.736725	0.74209	0.684721	0.716656	0.680858	0.678862	0.685673	0.685655	0.666227	0.681279	0.713854	0.689977	0.758789	0.678477	0.764814	0.716125	0.696569	0.731396	0.678093	0.698857	0.671885	0.68408	0.684849	0.756262	0.668406	0.702245	0.666191	0.693858	0.769153	0.71184	0.685344	0.823976	0.796363	0.685124	0.687761	0.667875	0.681224	0.700872	0.771845	0.818739	0.829891	0.787666	0.745624	0.831832	0.685344	0.689812	0.687523	0.681517	0.667948
PI533903	0.806434	0.815553	0.685197	0.72788	0.685234	0.684776	0.685216	0.694206	0.669303	0.681846	0.754266	0.697466	0.716253	0.692174	0.725756	0.696697	0.707226	0.703746	0.691148	0.686095	0.676719	0.696166	0.686955	0.724731	0.674797	0.693346	0.673094	0.691112	0.738354	0.697777	0.683	0.742932	0.74198	0.679979	0.686827	0.674925	0.684721	0.69124	0.763166	0.739251	0.738098	0.764411	0.792958	0.740167	0.683128	0.687981	0.685857	0.681938	0.670146
PI533907	0.667509	0.669084	0.806911	0.701036	0.716418	0.69547	0.678038	0.690086	0.672783	0.70501	0.689116	0.727276	0.688145	0.686571	0.683458	0.730847	0.719421	0.726251	0.702739	0.752252	0.674925	0.707134	0.692027	0.69016	0.698876	0.769574	0.671299	0.801655	0.678532	0.755676	0.804072	0.676683	0.681627	0.778071	0.807405	0.671373	0.712481	0.734326	0.676829	0.671959	0.677122	0.676481	0.669029	0.680382	0.792555	0.695415	0.734985	0.741284	0.690178
PI533918	0.661247	0.663352	0.699608	0.681315	0.683458	0.679301	0.67172	0.692558	0.741156	0.681206	0.678349	0.690947	0.664433	0.683275	0.667417	0.668241	0.696916	0.683714	0.682799	0.693749	0.717242	0.687303	0.704717	0.67108	0.675017	0.708288	0.719823	0.704241	0.665476	0.69796	0.701934	0.659159	0.664707	0.691075	0.701714	0.717919	0.690215	0.689958	0.664121	0.656065	0.660185	0.665953	0.662821	0.665586	0.698455	0.683696	0.69287	0.69915	0.705358
PI533923	0.677617	0.676262	0.683696	0.685051	0.689006	0.696166	0.689024	0.728375	0.755036	0.696623	0.701934	0.697905	0.670311	0.720153	0.67584	0.663389	0.725079	0.677946	0.707464	0.680601	0.738464	0.713726	0.74013	0.679063	0.674522	0.693749	0.759119	0.689537	0.671464	0.692687	0.681279	0.669102	0.677617	0.67932	0.68756	0.756336	0.704131	0.678111	0.675602	0.666264	0.668992	0.678367	0.678056	0.671482	0.68344	0.70902	0.69785	0.698381	0.725683
PI533939	0.675895	0.675584	0.674156	0.67725	0.676353	0.717644	0.705669	0.752985	0.715264	0.711089	0.703765	0.684666	0.669432	0.760254	0.67606	0.655918	0.739892	0.672105	0.726599	0.671501	0.731634	0.732183	0.708709	0.680784	0.671226	0.682396	0.71466	0.681297	0.673625	0.680565	0.674778	0.671611	0.675786	0.672105	0.677507	0.712316	0.688365	0.672984	0.676719	0.669212	0.671501	0.679942	0.681242	0.675163	0.674156	0.701934	0.683842	0.682139	0.699608
PI534001	0.671116	0.672544	0.683165	0.677488	0.685747	0.699462	0.690398	0.719878	0.777595	0.701201	0.693767	0.694115	0.670201	0.718926	0.672746	0.662089	0.72528	0.675438	0.711052	0.680272	0.749689	0.716766	0.727203	0.676738	0.673368	0.694298	0.772046	0.686113	0.67172	0.691075	0.683366	0.665422	0.671684	0.677324	0.687157	0.769135	0.700121	0.678019	0.672361	0.662437	0.666227	0.678496	0.673259	0.673057	0.680894	0.701677	0.696807	0.695836	0.72854
PI534118	0.730187	0.733813	0.681077	0.707152	0.685802	0.682506	0.67877	0.683238	0.666099	0.680089	0.708654	0.693254	0.735827	0.685728	0.742749	0.718597	0.702355	0.710741	0.686754	0.682487	0.671263	0.691606	0.680894	0.757251	0.688585	0.688036	0.668663	0.691679	0.860855	0.689116	0.67899	0.771515	0.765656	0.678715	0.685564	0.669432	0.675932	0.696898	0.774866	0.772046	0.770472	0.788819	0.747272	0.767835	0.679539	0.684593	0.681444	0.678312	0.66663
PI534126	0.751721	0.757526	0.67996	0.716802	0.676042	0.674998	0.682396	0.68203	0.670311	0.674522	0.717571	0.687395	0.730828	0.681645	0.753681	0.723669	0.695964	0.713195	0.679411	0.687578	0.670036	0.685326	0.679027	0.754669	0.662931	0.689446	0.66815	0.688017	0.788416	0.696605	0.678642	0.789863	0.786549	0.676994	0.684685	0.670402	0.67769	0.697997	0.788636	0.791181	0.785725	0.84009	0.766187	0.783344	0.68018	0.686388	0.681737	0.679118	0.66652
PI534131	0.708764	0.713616	0.711309	0.707738	0.693126	0.686937	0.678935	0.69644	0.669413	0.687138	0.703618	0.701256	0.729638	0.689317	0.746905	0.716747	0.710961	0.730316	0.691899	0.708873	0.679429	0.699645	0.683568	0.724511	0.673277	0.715026	0.667857	0.719091	0.738098	0.714349	0.709972	0.7578	0.753516	0.711419	0.723815	0.668681	0.684978	0.709368	0.739306	0.752875	0.752765	0.751337	0.721691	0.768769	0.719402	0.688841	0.69807	0.701238	0.678001
PI534132	0.672105	0.673002	0.781989	0.707995	0.721105	0.711364	0.686296	0.71303	0.683183	0.70598	0.690636	0.73092	0.684996	0.70869	0.68983	0.718468	0.732366	0.729949	0.715447	0.7487	0.689116	0.71975	0.702922	0.696715	0.705138	0.772046	0.678679	0.787519	0.686058	0.758515	0.782667	0.680345	0.689244	0.773493	0.807771	0.68007	0.715996	0.735186	0.681645	0.674943	0.679539	0.686351	0.677617	0.682945	0.798469	0.698748	0.73927	0.742987	0.694499
PI534135	0.677305	0.677434	0.807661	0.712572	0.726177	0.702483	0.684978	0.698821	0.683678	0.708031	0.692156	0.737988	0.693419	0.694664	0.694884	0.731579	0.736761	0.735882	0.716308	0.764557	0.684795	0.722149	0.701165	0.702446	0.705559	0.786237	0.68333	0.80431	0.690984	0.768586	0.806215	0.687157	0.694316	0.783619	0.818831	0.683861	0.722533	0.746539	0.685692	0.68159	0.688091	0.691203	0.676097	0.691258	0.801289	0.70598	0.747491	0.750769	0.698711
PI534136	0.73059	0.736706	0.683476	0.711657	0.676133	0.67205	0.676463	0.672197	0.663774	0.672178	0.705431	0.685069	0.750531	0.66934	0.794276	0.716326	0.690489	0.725994	0.672142	0.694829	0.665934	0.677946	0.678331	0.74881	0.665678	0.693712	0.663169	0.693694	0.766919	0.700396	0.684483	0.79369	0.796913	0.679924	0.68734	0.666007	0.673515	0.702172	0.76485	0.788764	0.794258	0.783839	0.73916	0.814876	0.682286	0.684611	0.683348	0.678294	0.66381
PI534149	0.734399	0.741064	0.69569	0.719018	0.690361	0.688219	0.694243	0.698949	0.678624	0.689226	0.720116	0.702336	0.743353	0.697246	0.770856	0.724182	0.717864	0.731964	0.697978	0.704735	0.685307	0.704113	0.692998	0.75586	0.679906	0.710943	0.679155	0.708013	0.76681	0.717406	0.694518	0.77743	0.786073	0.693034	0.699169	0.681114	0.686589	0.711602	0.771058	0.780744	0.777137	0.787519	0.747272	0.796418	0.696971	0.695525	0.696147	0.690965	0.678825
PI534150	0.73493	0.741028	0.678349	0.709405	0.672544	0.66934	0.678312	0.674064	0.663774	0.669596	0.704387	0.681773	0.747034	0.671537	0.764905	0.716088	0.686717	0.716784	0.669194	0.688219	0.666062	0.674083	0.681425	0.74859	0.664103	0.692174	0.664634	0.689024	0.765326	0.697594	0.678166	0.780891	0.784663	0.674284	0.681151	0.666447	0.671373	0.699736	0.770545	0.783949	0.779206	0.789698	0.742676	0.798854	0.677653	0.680894	0.680437	0.673405	0.662638
PI534151	0.698857	0.703655	0.72984	0.715411	0.705468	0.697484	0.686406	0.704516	0.678734	0.69981	0.696111	0.718176	0.711693	0.699169	0.723724	0.714294	0.719933	0.750586	0.699462	0.749542	0.688292	0.703801	0.698802	0.723211	0.693071	0.771149	0.678825	0.742602	0.713122	0.755969	0.735754	0.721673	0.724383	0.73526	0.737182	0.679118	0.697045	0.730078	0.714147	0.716637	0.720556	0.723376	0.704186	0.731103	0.74751	0.697173	0.719054	0.723119	0.686168
PI534155	0.698363	0.707335	0.724127	0.704241	0.699462	0.685033	0.680601	0.688786	0.669285	0.692815	0.697649	0.712078	0.732275	0.685106	0.737732	0.715465	0.717443	0.725903	0.697997	0.792884	0.673057	0.70468	0.690343	0.725958	0.686388	0.776807	0.673259	0.729492	0.72658	0.764759	0.72539	0.741192	0.738647	0.733007	0.729437	0.673973	0.694811	0.722295	0.72116	0.735662	0.747638	0.733191	0.706438	0.763404	0.733337	0.693913	0.710393	0.714367	0.678807
PI534156	0.702593	0.706273	0.70598	0.70653	0.75033	0.709734	0.6856	0.693639	0.672288	0.70078	0.701366	0.756885	0.722662	0.695012	0.720611	0.704094	0.715392	0.712902	0.697118	0.701586	0.679759	0.703252	0.690013	0.733044	0.712627	0.712536	0.676133	0.712353	0.786036	0.708013	0.704149	0.727441	0.727221	0.702721	0.710631	0.678459	0.698638	0.707885	0.729766	0.723541	0.729144	0.740515	0.71422	0.72777	0.702593	0.695067	0.703875	0.703856	0.676445
PI563092	0.66978	0.670402	0.676939	0.679448	0.692558	0.762287	0.714257	0.790724	0.706548	0.738922	0.72105	0.700212	0.678056	0.873599	0.682634	0.658317	0.781641	0.673259	0.771735	0.675126	0.751117	0.778638	0.706365	0.684502	0.688457	0.683916	0.704772	0.687614	0.675255	0.682451	0.675877	0.667124	0.674595	0.677397	0.681334	0.70523	0.689537	0.671281	0.671409	0.662327	0.668736	0.678734	0.675053	0.672673	0.678514	0.695506	0.685033	0.680583	0.695104
PI576424	0.668846	0.670988	0.790577	0.702867	0.718926	0.696001	0.677507	0.695671	0.677488	0.704204	0.68679	0.730426	0.685197	0.69091	0.683806	0.7229	0.728301	0.734527	0.710558	0.754669	0.679539	0.713341	0.695708	0.691295	0.697594	0.777759	0.675767	0.786549	0.681901	0.76203	0.792079	0.677836	0.685344	0.771827	0.828481	0.676591	0.714623	0.734546	0.676848	0.674101	0.679118	0.68203	0.673039	0.679741	0.826467	0.698821	0.737457	0.741064	0.692632
PI576431	0.69829	0.701604	0.724383	0.711309	0.699095	0.682103	0.680437	0.682506	0.672123	0.693529	0.701421	0.709038	0.70642	0.678972	0.722112	0.708965	0.716637	0.738629	0.699224	0.731341	0.676042	0.70512	0.696294	0.711822	0.679503	0.749194	0.676536	0.730041	0.719146	0.738354	0.727972	0.7229	0.725225	0.726159	0.730517	0.676866	0.699572	0.732403	0.721325	0.718304	0.723028	0.726342	0.704808	0.732055	0.73244	0.697393	0.713671	0.715923	0.682908
PI585506	0.738025	0.742822	0.6869	0.710998	0.676738	0.670897	0.678917	0.672252	0.665202	0.672709	0.711565	0.685655	0.74306	0.670091	0.755548	0.71726	0.691387	0.728485	0.673057	0.695891	0.66837	0.679082	0.681261	0.745532	0.66381	0.700927	0.663719	0.695104	0.766993	0.703453	0.688164	0.817549	0.800557	0.684557	0.689592	0.66685	0.677727	0.701952	0.774665	0.805903	0.818959	0.78827	0.747748	0.804329	0.688384	0.685435	0.682432	0.680748	0.664433
[truncated: 325 more columns]

## Sheet: Table S5
Table S5. Kinship Matrix for 374 Ethiopian accessions as decribed by VanRaden(2008) using 58,634 SNPs
Taxa	PI147932	PI147933	PI147935	PI195042	PI196047	PI196054	PI196890	PI197462	PI257603	PI260273	PI267583	PI267588	PI267595	PI267623	PI267629	PI267633	PI267635	PI273966	PI273969	PI276813	PI276843	PI305022	PI305044	PI305050	PI305052	PI305055	PI318909	PI329272	PI329287	PI329288	PI329294	PI329320	PI329374	PI329386	PI329420	PI329434	PI329436	PI329446	PI329479	PI329480	PI329506	PI329570	PI329624	PI329658	PI329733	PI329744	PI329748	PI329752	PI329785
PI147932	2.69094	1.49178	0.12855	0.700164	0.332285	0.403931	0.52886	0.462085	0.449409	0.393094	0.873304	0.324894	0.69223	0.460683	0.724853	0.51463	0.369772	0.384532	0.380093	0.206796	0.443659	0.376439	0.436701	0.707806	0.350328	0.13454	0.451483	0.157704	0.888585	0.216627	0.118018	0.934916	0.880328	0.15079	0.125353	0.452911	0.366472	0.305506	1.04931	0.953862	0.922055	1.04654	1.25795	0.874864	0.121007	0.479781	0.265526	0.21389	0.380992
PI147933	1.49178	2.70313	0.117792	0.691325	0.311175	0.399978	0.50366	0.460195	0.444659	0.374228	0.924623	0.310046	0.721469	0.462883	0.745115	0.544485	0.359955	0.394008	0.362276	0.201901	0.451398	0.363618	0.432024	0.709898	0.356184	0.13522	0.443114	0.144774	0.906096	0.217524	0.116707	0.946817	0.898383	0.136122	0.10884	0.442986	0.35423	0.298368	1.0682	0.962795	0.94543	1.06814	1.24643	0.905153	0.108656	0.457042	0.255202	0.191368	0.375844
PI147935	0.12855	0.117792	2.10118	0.284438	0.398007	0.311221	0.275257	0.256877	0.231532	0.34382	0.232906	0.410959	0.177434	0.249358	0.146568	0.451095	0.34142	0.337249	0.338312	0.461246	0.243338	0.33806	0.287706	0.169808	0.354444	0.518864	0.242004	0.722539	0.0617029	0.456635	0.812219	0.045197	0.0997782	0.535222	0.704124	0.242455	0.43404	0.396168	0.0826025	0.0324716	0.0486245	0.0399463	0.100848	0.0706773	0.623873	0.319819	0.440634	0.461355	0.318108
PI195042	0.700164	0.691325	0.284438	2.4549	0.363982	0.405513	0.434485	0.425769	0.395538	0.383491	0.550023	0.354239	0.474353	0.413726	0.449858	0.408021	0.366938	0.365518	0.367956	0.296697	0.392141	0.371904	0.416746	0.488735	0.365556	0.293794	0.385813	0.308995	0.510647	0.328717	0.28404	0.538735	0.508182	0.306315	0.278635	0.386915	0.387781	0.401452	0.563291	0.524924	0.536769	0.574929	0.6308	0.520526	0.300748	0.448388	0.379715	0.340169	0.386556
PI196047	0.332285	0.311175	0.398007	0.363982	2.40513	0.726415	0.501506	0.497785	0.419159	0.633666	0.436315	1.38358	0.427065	0.508111	0.391422	0.293987	0.514387	0.33955	0.521088	0.39586	0.454854	0.525651	0.468528	0.445755	0.705968	0.386044	0.442119	0.415252	0.33298	0.358166	0.376579	0.231014	0.271225	0.392629	0.367554	0.438624	0.496247	0.380335	0.27812	0.235048	0.243382	0.263914	0.317613	0.252296	0.38384	0.494342	0.484488	0.480668	0.473231
PI196054	0.403931	0.399978	0.311221	0.405513	0.726415	2.2009	0.640296	0.810752	0.56327	0.729419	0.564355	0.710265	0.442317	0.942155	0.453114	0.297077	0.73252	0.309122	0.752252	0.304152	0.710957	0.754172	0.540572	0.452428	0.656573	0.293249	0.571969	0.343995	0.366185	0.30964	0.29725	0.318007	0.349133	0.326077	0.293075	0.565687	0.483953	0.332641	0.361168	0.314005	0.314413	0.340049	0.406814	0.318657	0.293579	0.535149	0.431401	0.403583	0.537674
PI196890	0.52886	0.50366	0.275257	0.434485	0.501506	0.640296	2.4967	0.685383	0.597564	0.703517	0.621199	0.488758	0.468683	0.728793	0.460223	0.353088	0.662097	0.341787	0.676725	0.297651	0.669998	0.677306	0.5517	0.449258	0.514518	0.279908	0.588454	0.29062	0.459949	0.308098	0.269285	0.42263	0.45915	0.298872	0.269273	0.590352	0.470467	0.329181	0.471329	0.421814	0.428881	0.460091	0.511003	0.447749	0.265904	0.560393	0.411111	0.378225	0.549562
PI197462	0.462085	0.460195	0.256877	0.425769	0.497785	0.810752	0.685383	2.60897	0.732258	0.729369	0.646073	0.487969	0.405998	1.09044	0.403981	0.29167	0.790928	0.327858	0.807546	0.282275	0.845269	0.806607	0.644334	0.409051	0.501386	0.26598	0.711058	0.284655	0.371058	0.290985	0.253149	0.36552	0.385099	0.296744	0.255164	0.694062	0.53827	0.304901	0.393731	0.335818	0.355192	0.377064	0.47076	0.34427	0.268698	0.586896	0.411299	0.388077	0.621419
PI257603	0.449409	0.444659	0.231532	0.395538	0.419159	0.56327	0.597564	0.732258	2.65277	0.537086	0.541386	0.402792	0.376419	0.704469	0.374655	0.304549	0.514561	0.291329	0.52365	0.259392	1.14975	0.523544	0.785167	0.367744	0.438541	0.2541	1.18512	0.254858	0.34651	0.275449	0.23356	0.318493	0.351284	0.266187	0.242705	1.13391	0.563456	0.295483	0.381526	0.338091	0.322645	0.354905	0.450519	0.327468	0.225617	0.594165	0.409192	0.421696	0.908377
PI260273	0.393094	0.374228	0.34382	0.383491	0.633666	0.729419	0.703517	0.729369	0.537086	2.50084	0.577661	0.613679	0.39304	0.787945	0.422912	0.286132	0.801931	0.338934	0.821771	0.323213	0.674566	0.823149	0.539617	0.391025	0.581741	0.32364	0.55697	0.366567	0.319442	0.329316	0.306285	0.282123	0.311294	0.364069	0.337908	0.549565	0.477424	0.345803	0.323184	0.279279	0.295034	0.304997	0.378386	0.297034	0.337688	0.532493	0.457304	0.456524	0.538782
PI267583	0.873304	0.924623	0.232906	0.550023	0.436315	0.564355	0.621199	0.646073	0.541386	0.577661	2.55607	0.428019	0.550016	0.720611	0.537936	0.400215	0.658947	0.332519	0.674842	0.250667	0.628516	0.67307	0.559734	0.543042	0.437925	0.215731	0.540492	0.249536	0.585188	0.255612	0.224039	0.597096	0.580406	0.242694	0.21961	0.54297	0.442088	0.296061	0.646446	0.604206	0.586877	0.640349	0.75131	0.575376	0.214069	0.531326	0.400757	0.321721	0.490198
PI267588	0.324894	0.310046	0.410959	0.354239	1.38358	0.710265	0.488758	0.487969	0.402792	0.613679	0.428019	2.41068	0.422172	0.497716	0.391704	0.285293	0.516046	0.342439	0.520575	0.395745	0.437256	0.522712	0.463237	0.444011	0.686126	0.39096	0.430747	0.421725	0.322476	0.35805	0.381133	0.236654	0.276793	0.388278	0.374678	0.428482	0.491896	0.381305	0.279561	0.232399	0.246561	0.270423	0.306603	0.247113	0.38224	0.486409	0.482889	0.489421	0.455669
PI267595	0.69223	0.721469	0.177434	0.474353	0.427065	0.442317	0.468683	0.405998	0.376419	0.39304	0.550016	0.422172	2.62633	0.436268	0.807797	0.481239	0.375075	0.455603	0.376491	0.220243	0.411969	0.37548	0.38246	0.756834	0.6536	0.185161	0.368503	0.200289	0.870215	0.209913	0.15825	0.89957	0.884835	0.183276	0.172752	0.374528	0.32081	0.307479	0.828712	0.943166	0.935827	0.839554	0.697394	1.03107	0.159067	0.41041	0.27966	0.216876	0.359546
PI267623	0.460683	0.462883	0.249358	0.413726	0.508111	0.942155	0.728793	1.09044	0.704469	0.787945	0.720611	0.497716	0.436268	2.62716	0.426686	0.291282	0.978363	0.304883	1.00327	0.268965	0.94062	1.00534	0.614771	0.421404	0.551527	0.261899	0.705566	0.282421	0.385329	0.272607	0.239585	0.353621	0.380367	0.287777	0.256839	0.694325	0.503061	0.29369	0.393922	0.342814	0.349737	0.383662	0.462119	0.354741	0.245687	0.560845	0.404395	0.361772	0.59229
PI267629	0.724853	0.745115	0.146568	0.449858	0.391422	0.453114	0.460223	0.403981	0.374655	0.422912	0.537936	0.391704	0.807797	0.426686	2.67276	0.496343	0.356263	0.441533	0.355797	0.248305	0.402315	0.356016	0.384715	0.825581	0.639421	0.138333	0.366595	0.195775	0.858352	0.233595	0.14979	0.92984	0.954776	0.15965	0.124078	0.376565	0.314196	0.318348	0.836033	0.927829	0.92382	0.949456	0.762159	1.01266	0.122989	0.394603	0.267002	0.242658	0.328789
PI267633	0.51463	0.544485	0.451095	0.408021	0.293987	0.297077	0.353088	0.29167	0.304549	0.286132	0.400215	0.285293	0.481239	0.291282	0.496343	2.28703	0.272981	0.409071	0.27751	0.35234	0.285552	0.278019	0.297958	0.584701	0.303958	0.31657	0.289575	0.404453	0.635823	0.34686	0.454896	0.6309	0.600601	0.293836	0.387884	0.286985	0.343666	0.335511	0.619911	0.629613	0.598167	0.690803	0.538363	0.580476	0.344301	0.340894	0.330279	0.312017	0.297558
PI267635	0.369772	0.359955	0.34142	0.366938	0.514387	0.73252	0.662097	0.790928	0.514561	0.801931	0.658947	0.516046	0.375075	0.978363	0.356263	0.272981	2.50911	0.32629	1.55604	0.320016	0.73265	1.55981	0.555604	0.345913	0.47752	0.358088	0.555764	0.334594	0.296156	0.345268	0.329222	0.291414	0.298071	0.347552	0.334458	0.549264	0.487221	0.354804	0.313798	0.266707	0.284706	0.302596	0.353254	0.282145	0.324791	0.511379	0.481182	0.45311	0.516691
PI273966	0.384532	0.394008	0.337249	0.365518	0.33955	0.309122	0.341787	0.327858	0.291329	0.338934	0.332519	0.342439	0.455603	0.304883	0.441533	0.409071	0.32629	2.33054	0.318766	0.431095	0.296836	0.321229	0.324083	0.392091	0.290883	0.502901	0.292245	0.355399	0.437675	0.449251	0.340978	0.500548	0.508436	0.405856	0.34701	0.296496	0.306556	0.401597	0.444603	0.50802	0.511577	0.44531	0.441674	0.528635	0.423526	0.338062	0.35083	0.359317	0.293278
PI273969	0.380093	0.362276	0.338312	0.367956	0.521088	0.752252	0.676725	0.807546	0.52365	0.821771	0.674842	0.520575	0.376491	1.00327	0.355797	0.27751	1.55604	0.318766	2.52567	0.318573	0.750825	1.61306	0.559989	0.346243	0.485343	0.35107	0.564057	0.322582	0.301083	0.334268	0.326331	0.292034	0.297713	0.347303	0.325559	0.55716	0.497651	0.352963	0.31706	0.268196	0.283697	0.302709	0.355322	0.281137	0.320018	0.522351	0.486399	0.458581	0.529581
PI276813	0.206796	0.201901	0.461246	0.296697	0.39586	0.304152	0.297651	0.282275	0.259392	0.323213	0.250667	0.395745	0.220243	0.268965	0.248305	0.35234	0.320016	0.431095	0.318573	2.17721	0.266637	0.317163	0.30963	0.219024	0.304047	0.862465	0.265557	0.466836	0.149142	0.691973	0.476558	0.187401	0.195832	0.544476	0.476437	0.268794	0.358016	0.435393	0.165734	0.167509	0.194485	0.160324	0.188975	0.208864	0.541696	0.327191	0.421221	0.466773	0.30731
PI276843	0.443659	0.451398	0.243338	0.392141	0.454854	0.710957	0.669998	0.845269	1.14975	0.674566	0.628516	0.437256	0.411969	0.94062	0.402315	0.285552	0.73265	0.296836	0.750825	0.266637	2.53578	0.755931	0.727548	0.395331	0.468192	0.261417	0.993099	0.244331	0.35846	0.26456	0.234543	0.340904	0.376084	0.270717	0.240394	0.967597	0.528894	0.298493	0.392173	0.341174	0.336622	0.36548	0.443864	0.351182	0.221931	0.586243	0.400438	0.408092	0.786799
PI305022	0.376439	0.363618	0.33806	0.371904	0.525651	0.754172	0.677306	0.806607	0.523544	0.823149	0.67307	0.522712	0.37548	1.00534	0.356016	0.278019	1.55981	0.321229	1.61306	0.317163	0.755931	2.5184	0.560063	0.34943	0.483246	0.348502	0.562394	0.323416	0.298624	0.338252	0.322605	0.291239	0.297643	0.343179	0.323534	0.558031	0.495155	0.350033	0.31489	0.266823	0.284279	0.307996	0.355288	0.280668	0.317703	0.521448	0.482999	0.457569	0.525276
PI305044	0.436701	0.432024	0.287706	0.416746	0.468528	0.540572	0.5517	0.644334	0.785167	0.539617	0.559734	0.463237	0.38246	0.614771	0.384715	0.297958	0.555604	0.324083	0.559989	0.30963	0.727548	0.560063	2.52379	0.394236	0.471007	0.322653	0.827709	0.311611	0.341222	0.307154	0.286186	0.325693	0.335463	0.310524	0.270971	0.855922	0.595197	0.32983	0.372944	0.325962	0.305412	0.345201	0.42402	0.31628	0.290732	0.653343	0.478903	0.479246	0.719465
PI305050	0.707806	0.709898	0.169808	0.488735	0.445755	0.452428	0.449258	0.409051	0.367744	0.391025	0.543042	0.444011	0.756834	0.421404	0.825581	0.584701	0.345913	0.392091	0.346243	0.219024	0.395331	0.34943	0.394236	2.63468	0.729733	0.171455	0.376044	0.216553	0.848509	0.239135	0.163764	0.875982	0.795912	0.190491	0.146667	0.377146	0.338667	0.319689	0.865536	0.912592	0.857655	0.906131	0.720354	0.841991	0.158283	0.419182	0.289518	0.245085	0.346165
PI305052	0.350328	0.356184	0.354444	0.365556	0.705968	0.656573	0.514518	0.501386	0.438541	0.581741	0.437925	0.686126	0.6536	0.551527	0.639421	0.303958	0.47752	0.290883	0.485343	0.304047	0.468192	0.483246	0.471007	0.729733	2.53111	0.301434	0.442498	0.410455	0.427361	0.32633	0.358969	0.232298	0.283803	0.337555	0.345238	0.447328	0.465171	0.347087	0.277196	0.238938	0.23587	0.268782	0.334679	0.267443	0.307844	0.483392	0.407226	0.371372	0.461593
PI305055	0.13454	0.13522	0.518864	0.293794	0.386044	0.293249	0.279908	0.26598	0.2541	0.32364	0.215731	0.39096	0.185161	0.261899	0.138333	0.31657	0.358088	0.502901	0.35107	0.862465	0.261417	0.348502	0.322653	0.171455	0.301434	2.15411	0.261242	0.499152	0.0780087	0.684799	0.511191	0.0846685	0.103777	0.570675	0.512916	0.266579	0.365393	0.45229	0.100248	0.0753818	0.0996427	0.0710203	0.139885	0.0986384	0.575822	0.318388	0.440651	0.468937	0.310235
PI318909	0.451483	0.443114	0.242004	0.385813	0.442119	0.571969	0.588454	0.711058	1.18512	0.55697	0.540492	0.430747	0.368503	0.705566	0.366595	0.289575	0.555764	0.292245	0.564057	0.265557	0.993099	0.562394	0.827709	0.376044	0.442498	0.261242	2.63614	0.259105	0.321147	0.278284	0.24291	0.321183	0.351658	0.263809	0.230373	1.63181	0.560246	0.311746	0.368289	0.333904	0.313136	0.33461	0.446911	0.3269	0.23142	0.601451	0.410217	0.441978	0.966085
PI329272	0.157704	0.144774	0.722539	0.308995	0.415252	0.343995	0.29062	0.284655	0.254858	0.366567	0.249536	0.421725	0.200289	0.282421	0.195775	0.404453	0.334594	0.355399	0.322582	0.466836	0.244331	0.323416	0.311611	0.216553	0.410455	0.499152	0.259105	2.18234	0.0955983	0.454913	0.752474	0.0845218	0.118652	0.531943	0.621431	0.260605	0.400972	0.384492	0.103612	0.0705295	0.0796965	0.0777871	0.140354	0.0898045	0.549867	0.294859	0.448142	0.458583	0.314939
PI329287	0.888585	0.906096	0.0617029	0.510647	0.33298	0.366185	0.459949	0.371058	0.34651	0.319442	0.585188	0.322476	0.870215	0.385329	0.858352	0.635823	0.296156	0.437675	0.301083	0.149142	0.35846	0.298624	0.341222	0.848509	0.427361	0.0780087	0.321147	0.0955983	2.69042	0.14978	0.0476592	1.12875	1.056	0.0908919	0.0541622	0.33166	0.252605	0.277968	1.10803	1.16218	1.12375	1.22	0.964802	1.07779	0.0591544	0.356793	0.202262	0.160399	0.280518
PI329288	0.216627	0.217524	0.456635	0.328717	0.358166	0.30964	0.308098	0.290985	0.275449	0.329316	0.255612	0.35805	0.209913	0.272607	0.233595	0.34686	0.345268	0.449251	0.334268	0.691973	0.26456	0.338252	0.307154	0.239135	0.32633	0.684799	0.278284	0.454913	0.14978	2.2161	0.479078	0.198391	0.225065	0.519849	0.463646	0.282571	0.381675	0.435886	0.187185	0.179585	0.206633	0.179965	0.217773	0.229192	0.538461	0.3439	0.439957	0.441566	0.312907
PI329294	0.118018	0.116707	0.812219	0.28404	0.376579	0.29725	0.269285	0.253149	0.23356	0.306285	0.224039	0.381133	0.15825	0.239585	0.14979	0.454896	0.329222	0.340978	0.326331	0.476558	0.234543	0.322605	0.286186	0.163764	0.358969	0.511191	0.24291	0.752474	0.0476592	0.479078	2.1123	0.0471159	0.0808117	0.536706	0.664562	0.245822	0.397482	0.399643	0.0609213	0.0319291	0.0409513	0.0324904	0.0987854	0.0685784	0.635348	0.308128	0.451421	0.449953	0.304499
PI329320	0.934916	0.946817	0.045197	0.538735	0.231014	0.318007	0.42263	0.36552	0.318493	0.282123	0.597096	0.236654	0.89957	0.353621	0.92984	0.6309	0.291414	0.500548	0.292034	0.187401	0.340904	0.291239	0.325693	0.875982	0.232298	0.0846685	0.321183	0.0845218	1.12875	0.198391	0.0471159	2.68365	1.1728	0.0946197	0.0419274	0.328221	0.254125	0.292338	1.17311	1.50105	1.53534	1.25414	1.00295	1.3241	0.0521681	0.377461	0.191764	0.133432	0.276934
PI329374	0.880328	0.898383	0.0997782	0.508182	0.271225	0.349133	0.45915	0.385099	0.351284	0.311294	0.580406	0.276793	0.884835	0.380367	0.954776	0.600601	0.298071	0.508436	0.297713	0.195832	0.376084	0.297643	0.335463	0.795912	0.283803	0.103777	0.351658	0.118652	1.056	0.225065	0.0808117	1.1728	2.69861	0.133166	0.0807631	0.35475	0.272727	0.319844	1.07382	1.18534	1.20935	1.17142	0.939642	1.24009	0.0823529	0.364789	0.21471	0.162422	0.283085
PI329386	0.15079	0.136122	0.535222	0.306315	0.392629	0.326077	0.298872	0.296744	0.266187	0.364069	0.242694	0.388278	0.183276	0.287777	0.15965	0.293836	0.347552	0.405856	0.347303	0.544476	0.270717	0.343179	0.310524	0.190491	0.337555	0.570675	0.263809	0.531943	0.0908919	0.519849	0.536706	0.0946197	0.133166	2.1264	0.590156	0.268097	0.402021	0.445301	0.1001	0.0784195	0.0923644	0.0714881	0.146832	0.102726	0.604704	0.327941	0.446042	0.468391	0.328403
PI329420	0.125353	0.10884	0.704124	0.278635	0.367554	0.293075	0.269273	0.255164	0.242705	0.337908	0.21961	0.374678	0.172752	0.256839	0.124078	0.387884	0.334458	0.34701	0.325559	0.476437	0.240394	0.323534	0.270971	0.146667	0.345238	0.512916	0.230373	0.621431	0.0541622	0.463646	0.664562	0.0419274	0.0807631	0.590156	2.13436	0.232923	0.392113	0.388301	0.05852	0.0307585	0.0365592	0.0302338	0.102755	0.0484046	0.707946	0.310721	0.437943	0.461451	0.323381
PI329434	0.452911	0.442986	0.242455	0.386915	0.438624	0.565687	0.590352	0.694062	1.13391	0.549565	0.54297	0.428482	0.374528	0.694325	0.376565	0.286985	0.549264	0.296496	0.55716	0.268794	0.967597	0.558031	0.855922	0.377146	0.447328	0.266579	1.63181	0.260605	0.33166	0.282571	0.245822	0.328221	0.35475	0.268097	0.232923	2.59532	0.57065	0.312052	0.374423	0.338046	0.324192	0.347874	0.445913	0.333468	0.226441	0.604038	0.412333	0.459875	0.945832
PI329436	0.366472	0.35423	0.43404	0.387781	0.496247	0.483953	0.470467	0.53827	0.563456	0.477424	0.442088	0.491896	0.32081	0.503061	0.314196	0.343666	0.487221	0.306556	0.497651	0.358016	0.528894	0.495155	0.595197	0.338667	0.465171	0.365393	0.560246	0.400972	0.252605	0.381675	0.397482	0.254125	0.272727	0.402021	0.392113	0.57065	2.33734	0.399935	0.342423	0.253381	0.253354	0.257344	0.349773	0.253797	0.357217	0.736225	0.578798	0.493029	0.586905
PI329446	0.305506	0.298368	0.396168	0.401452	0.380335	0.332641	0.329181	0.304901	0.295483	0.345803	0.296061	0.381305	0.307479	0.29369	0.318348	0.335511	0.354804	0.401597	0.352963	0.435393	0.298493	0.350033	0.32983	0.319689	0.347087	0.45229	0.311746	0.384492	0.277968	0.435886	0.399643	0.292338	0.319844	0.445301	0.388301	0.312052	0.399935	2.18567	0.293909	0.300642	0.300145	0.287268	0.286817	0.312352	0.401583	0.363861	0.417351	0.436262	0.353066
PI329479	1.04931	1.0682	0.0826025	0.563291	0.27812	0.361168	0.471329	0.393731	0.381526	0.323184	0.646446	0.279561	0.828712	0.393922	0.836033	0.619911	0.313798	0.444603	0.31706	0.165734	0.392173	0.31489	0.372944	0.865536	0.277196	0.100248	0.368289	0.103612	1.10803	0.187185	0.0609213	1.17311	1.07382	0.1001	0.05852	0.374423	0.342423	0.293909	2.58558	1.21439	1.16173	1.24297	1.09277	1.10763	0.0654306	0.413454	0.232898	0.174711	0.321977
PI329480	0.953862	0.962795	0.0324716	0.524924	0.235048	0.314005	0.421814	0.335818	0.338091	0.279279	0.604206	0.232399	0.943166	0.342814	0.927829	0.629613	0.266707	0.50802	0.268196	0.167509	0.341174	0.266823	0.325962	0.912592	0.238938	0.0753818	0.333904	0.0705295	1.16218	0.179585	0.0319291	1.50105	1.18534	0.0784195	0.0307585	0.338046	0.253381	0.300642	1.21439	2.71799	1.46444	1.28192	1.01448	1.34479	0.0497587	0.367957	0.185482	0.137791	0.286325
PI329506	0.922055	0.94543	0.0486245	0.536769	0.243382	0.314413	0.428881	0.355192	0.322645	0.295034	0.586877	0.246561	0.935827	0.349737	0.92382	0.598167	0.284706	0.511577	0.283697	0.194485	0.336622	0.284279	0.305412	0.857655	0.23587	0.0996427	0.313136	0.0796965	1.12375	0.206633	0.0409513	1.53534	1.20935	0.0923644	0.0365592	0.324192	0.253354	0.300145	1.16173	1.46444	2.70005	1.24935	0.979342	1.36159	0.0569349	0.365432	0.195373	0.13762	0.272543
PI329570	1.04654	1.06814	0.0399463	0.574929	0.263914	0.340049	0.460091	0.377064	0.354905	0.304997	0.640349	0.270423	0.839554	0.383662	0.949456	0.690803	0.302596	0.44531	0.302709	0.160324	0.36548	0.307996	0.345201	0.906131	0.268782	0.0710203	0.33461	0.0777871	1.22	0.179965	0.0324904	1.25414	1.17142	0.0714881	0.0302338	0.347874	0.257344	0.287268	1.24297	1.28192	1.24935	2.74432	1.10303	1.18037	0.0396782	0.39067	0.209498	0.158225	0.276389
PI329624	1.25795	1.24643	0.100848	0.6308	0.317613	0.406814	0.511003	0.47076	0.450519	0.378386	0.75131	0.306603	0.697394	0.462119	0.762159	0.538363	0.353254	0.441674	0.355322	0.188975	0.443864	0.355288	0.42402	0.720354	0.334679	0.139885	0.446911	0.140354	0.964802	0.217773	0.0987854	1.00295	0.939642	0.146832	0.102755	0.445913	0.349773	0.286817	1.09277	1.01448	0.979342	1.10303	2.63708	0.917925	0.112887	0.465182	0.270183	0.196685	0.376564
PI329658	0.874864	0.905153	0.0706773	0.520526	0.252296	0.318657	0.447749	0.34427	0.327468	0.297034	0.575376	0.247113	1.03107	0.354741	1.01266	0.580476	0.282145	0.528635	0.281137	0.208864	0.351182	0.280668	0.31628	0.841991	0.267443	0.0986384	0.3269	0.0898045	1.07779	0.229192	0.0685784	1.3241	1.24009	0.102726	0.0484046	0.333468	0.253797	0.312352	1.10763	1.34479	1.36159	1.18037	0.917925	2.67624	0.0679478	0.362871	0.216195	0.144036	0.27943
PI329733	0.121007	0.108656	0.623873	0.300748	0.38384	0.293579	0.265904	0.268698	0.225617	0.337688	0.214069	0.38224	0.159067	0.245687	0.122989	0.344301	0.324791	0.423526	0.320018	0.541696	0.221931	0.317703	0.290732	0.158283	0.307844	0.575822	0.23142	0.549867	0.0591544	0.538461	0.635348	0.0521681	0.0823529	0.604704	0.707946	0.226441	0.357217	0.401583	0.0654306	0.0497587	0.0569349	0.0396782	0.112887	0.0679478	2.11495	0.315424	0.446121	0.452978	0.297426
PI329744	0.479781	0.457042	0.319819	0.448388	0.494342	0.535149	0.560393	0.586896	0.594165	0.532493	0.531326	0.486409	0.41041	0.560845	0.394603	0.340894	0.511379	0.338062	0.522351	0.327191	0.586243	0.521448	0.653343	0.419182	0.483392	0.318388	0.601451	0.294859	0.356793	0.3439	0.308128	0.377461	0.364789	0.327941	0.310721	0.604038	0.736225	0.363861	0.413454	0.367957	0.365432	0.39067	0.465182	0.362871	0.315424	2.47329	0.590322	0.430097	0.577364
PI329748	0.265526	0.255202	0.440634	0.379715	0.484488	0.431401	0.411111	0.411299	0.409192	0.457304	0.400757	0.482889	0.27966	0.404395	0.267002	0.330279	0.481182	0.35083	0.486399	0.421221	0.400438	0.482999	0.478903	0.289518	0.407226	0.440651	0.410217	0.448142	0.202262	0.439957	0.451421	0.191764	0.21471	0.446042	0.437943	0.412333	0.578798	0.417351	0.232898	0.185482	0.195373	0.209498	0.270183	0.216195	0.446121	0.590322	2.11101	0.714919	0.507822
PI329752	0.21389	0.191368	0.461355	0.340169	0.480668	0.403583	0.378225	0.388077	0.421696	0.456524	0.321721	0.489421	0.216876	0.361772	0.242658	0.312017	0.45311	0.359317	0.458581	0.466773	0.408092	0.457569	0.479246	0.245085	0.371372	0.468937	0.441978	0.458583	0.160399	0.441566	0.449953	0.133432	0.162422	0.468391	0.461451	0.459875	0.493029	0.436262	0.174711	0.137791	0.13762	0.158225	0.196685	0.144036	0.452978	0.430097	0.714919	2.25015	0.509359
PI329785	0.380992	0.375844	0.318108	0.386556	0.473231	0.537674	0.549562	0.621419	0.908377	0.538782	0.490198	0.455669	0.359546	0.59229	0.328789	0.297558	0.516691	0.293278	0.529581	0.30731	0.786799	0.525276	0.719465	0.346165	0.461593	0.310235	0.966085	0.314939	0.280518	0.312907	0.304499	0.276934	0.283085	0.328403	0.323381	0.945832	0.586905	0.353066	0.321977	0.286325	0.272543	0.276389	0.376564	0.27943	0.297426	0.577364	0.507822	0.509359	2.52947
PI329799	0.451217	0.442884	0.243765	0.387428	0.44073	0.570327	0.587861	0.710321	1.18427	0.554422	0.540624	0.42943	0.371096	0.704684	0.368536	0.290105	0.551262	0.293209	0.561293	0.269091	0.991529	0.560281	0.82784	0.379831	0.440494	0.261772	1.76614	0.25967	0.324174	0.279031	0.240942	0.322726	0.351355	0.263036	0.230107	1.62854	0.561246	0.310394	0.373271	0.337583	0.316706	0.334778	0.446354	0.327575	0.226955	0.602198	0.408756	0.442978	0.965638
PI329863	0.91852	0.932412	0.0573239	0.520493	0.23601	0.329917	0.444567	0.371457	0.338801	0.289254	0.594419	0.235786	0.921361	0.366073	1.07437	0.6115	0.296555	0.558138	0.298043	0.179041	0.354696	0.299493	0.330291	0.870915	0.257202	0.0770684	0.333202	0.0799622	1.11902	0.191768	0.0546821	1.37884	1.24375	0.0860423	0.0375126	0.337127	0.237078	0.308301	1.14846	1.3302	1.32022	1.26844	0.976422	1.36599	0.0449661	0.376991	0.193322	0.134302	0.283414
PI329881	0.88033	0.932663	0.0524353	0.534499	0.254468	0.317934	0.441813	0.345647	0.331813	0.281904	0.572192	0.251566	0.978224	0.345584	1.12986	0.603462	0.269767	0.536128	0.27274	0.1954	0.354912	0.273575	0.331086	0.834138	0.270846	0.0982774	0.328928	0.0811183	1.10182	0.212977	0.0574309	1.2764	1.25573	0.093569	0.0419626	0.336763	0.23494	0.316624	1.07502	1.27037	1.27729	1.22127	0.968565	1.38712	0.0666095	0.36946	0.207038	0.138462	0.274182
PI329903	0.671188	0.714689	0.172463	0.472061	0.430601	0.428732	0.472871	0.400195	0.373511	0.382531	0.53672	0.421654	0.765172	0.434302	0.887924	0.590468	0.361381	0.398546	0.360191	0.276879	0.385752	0.364464	0.376078	0.826103	0.690364	0.184245	0.369795	0.219208	0.807475	0.280593	0.179522	0.854928	0.864879	0.185834	0.162968	0.372308	0.337268	0.328389	0.743964	0.853351	0.859695	0.840194	0.704151	0.938902	0.169046	0.403884	0.289892	0.235216	0.352729
PI329960	0.10713	0.110271	0.74338	0.279813	0.354833	0.28705	0.262922	0.248053	0.217387	0.323811	0.189153	0.360436	0.151959	0.250632	0.156421	0.499136	0.307258	0.359481	0.296947	0.523077	0.224306	0.299519	0.257526	0.17673	0.371138	0.553475	0.222213	0.747052	0.0532045	0.473692	0.771144	0.0451685	0.0763668	0.543156	0.66808	0.229396	0.37798	0.392122	0.0546666	0.0225615	0.0401623	0.032751	0.0905037	0.0554464	0.612154	0.305203	0.420806	0.451734	0.307221
PI330007	0.283446	0.268851	0.428837	0.349567	0.367215	0.315649	0.318994	0.292867	0.268138	0.337642	0.283955	0.372602	0.295699	0.276951	0.276633	0.313524	0.344508	0.450084	0.341255	0.66888	0.268325	0.340026	0.317977	0.254447	0.303273	0.627283	0.251897	0.438191	0.241104	0.678314	0.436439	0.301732	0.296372	0.517098	0.414021	0.264437	0.37306	0.447795	0.262981	0.294219	0.315584	0.263471	0.27377	0.298617	0.506681	0.336951	0.41976	0.414093	0.301578
PI330034	0.34063	0.352133	0.350284	0.369504	0.718821	0.652088	0.524366	0.505479	0.434382	0.583047	0.435068	0.696626	0.658091	0.560398	0.673774	0.302514	0.48165	0.301166	0.48484	0.309986	0.479199	0.488027	0.467643	0.740088	1.41725	0.298577	0.436927	0.402097	0.429934	0.314316	0.345434	0.24468	0.28652	0.339693	0.345422	0.446137	0.442587	0.342638	0.288999	0.242379	0.25694	0.277074	0.327153	0.275481	0.304047	0.48068	0.410487	0.378868	0.456166
PI330077	0.418668	0.417358	0.376634	0.371747	0.453898	0.404648	0.388809	0.348892	0.349102	0.417846	0.393839	0.45657	0.459299	0.375615	0.46691	0.334944	0.43615	0.350066	0.440136	0.408475	0.362609	0.442672	0.389784	0.393615	0.397123	0.347188	0.349765	0.43022	0.411328	0.379504	0.363169	0.512388	0.479482	0.391417	0.348461	0.361002	0.448957	0.417383	0.451882	0.487935	0.522114	0.458706	0.409643	0.513327	0.334414	0.421462	0.498443	0.539723	0.401943
PI330100	0.161033	0.167288	0.445816	0.344358	0.390601	0.319127	0.29366	0.287875	0.266947	0.35777	0.264701	0.393346	0.176326	0.267253	0.180535	0.252645	0.359352	0.368139	0.351683	0.501584	0.275241	0.35183	0.313348	0.179524	0.330967	0.520217	0.250091	0.452383	0.0889372	0.510836	0.474448	0.0890092	0.127447	0.515581	0.454274	0.261147	0.395759	0.59396	0.110235	0.0843194	0.0975042	0.0821659	0.14723	0.104861	0.498757	0.328593	0.448648	0.478599	0.34223
PI330124	0.791024	0.80611	0.155694	0.477661	0.241862	0.306088	0.385228	0.330217	0.303967	0.29174	0.518539	0.253438	0.824596	0.329792	0.87767	0.527114	0.315799	0.522508	0.311134	0.24382	0.304371	0.309073	0.300091	0.817043	0.247055	0.176452	0.310567	0.159872	0.955435	0.233925	0.148165	1.21446	1.02435	0.150279	0.150035	0.309424	0.271162	0.328233	0.998994	1.1798	1.21289	1.04227	0.838429	1.11227	0.15995	0.367604	0.22947	0.207479	0.275837
PI330191	0.342777	0.336978	0.373389	0.38765	0.376993	0.328575	0.348499	0.309812	0.300104	0.357627	0.328372	0.372353	0.345292	0.301895	0.378386	0.36804	0.349508	0.423231	0.343866	0.47603	0.298047	0.343904	0.341293	0.344689	0.31801	0.45159	0.302866	0.37992	0.307637	0.495671	0.397532	0.355163	0.375828	0.468093	0.381847	0.309543	0.3655	0.499199	0.330854	0.361767	0.378426	0.337388	0.331544	0.407175	0.440156	0.361279	0.392183	0.403565	0.349579
PI330259	0.28246	0.270616	0.430928	0.365991	0.484917	0.426871	0.402708	0.414298	0.441438	0.462475	0.376754	0.494322	0.28313	0.40334	0.278688	0.302041	0.4368	0.366969	0.436551	0.411985	0.405826	0.43858	0.469378	0.31742	0.43292	0.414657	0.42288	0.435612	0.21069	0.415808	0.410079	0.189985	0.216514	0.414147	0.419333	0.424706	0.51867	0.423101	0.228766	0.207629	0.202208	0.206851	0.265182	0.217275	0.421067	0.467104	0.536883	0.533822	0.613546
PI330271	0.617741	0.606947	0.227822	0.496834	0.42439	0.536829	0.733138	0.609969	0.548645	0.525413	0.571375	0.419388	0.537837	0.630248	0.564705	0.396325	0.502815	0.390598	0.510566	0.304547	0.590964	0.508252	0.509549	0.538863	0.51421	0.270117	0.541127	0.251221	0.544342	0.287521	0.217688	0.52903	0.554908	0.256758	0.222309	0.541107	0.397803	0.355406	0.560861	0.548592	0.541507	0.578147	0.604191	0.571523	0.222813	0.535328	0.34279	0.318266	0.487069
PI330275	0.405656	0.411403	0.35345	0.407528	0.369506	0.359131	0.396863	0.344747	0.321647	0.360927	0.3708	0.370006	0.396154	0.340269	0.427365	0.392877	0.352156	0.389357	0.352631	0.354923	0.335081	0.353647	0.352592	0.421323	0.345054	0.376995	0.329368	0.362044	0.437118	0.392119	0.351605	0.431978	0.467266	0.386729	0.337946	0.339809	0.37108	0.519149	0.424753	0.427614	0.446119	0.459847	0.403581	0.46162	0.337111	0.379311	0.385999	0.391445	0.358779
PI330295	0.458222	0.453545	0.273682	0.415102	0.469164	0.548628	0.580497	0.638128	0.824931	0.535801	0.55342	0.460832	0.389865	0.616312	0.384446	0.298594	0.527971	0.335216	0.534274	0.314175	0.765394	0.53757	0.904995	0.393533	0.45825	0.313263	0.886404	0.292267	0.361078	0.306161	0.283311	0.34164	0.351628	0.304536	0.267589	0.890474	0.563328	0.334773	0.382376	0.349728	0.340833	0.345656	0.462517	0.336824	0.288761	0.626361	0.464011	0.502758	0.772947
PI330297	0.513479	0.51557	0.294118	0.451029	0.461619	0.538007	0.621274	0.605391	0.651896	0.518845	0.528465	0.460165	0.47368	0.584407	0.445312	0.363153	0.487307	0.359706	0.498967	0.290849	0.634962	0.499222	0.631804	0.456608	0.493091	0.290697	0.63714	0.303689	0.435736	0.297278	0.286879	0.418832	0.437796	0.289716	0.271881	0.631871	0.51557	0.322161	0.459676	0.431987	0.422947	0.45289	0.512272	0.420965	0.270648	0.610564	0.445499	0.405555	0.591913
PI330821	1.04509	1.07719	0.0281807	0.560883	0.240457	0.327595	0.453249	0.372755	0.345383	0.301411	0.625868	0.241718	0.84147	0.365815	0.910978	0.681462	0.287102	0.474121	0.29174	0.132632	0.358021	0.291597	0.339227	0.945801	0.247207	0.0697878	0.345286	0.0599042	1.28135	0.169539	0.0205437	1.2824	1.18923	0.059831	0.0232822	0.351419	0.258247	0.270073	1.30957	1.33994	1.27439	1.40174	1.13521	1.20114	0.0378303	0.375719	0.1931	0.132378	0.274614
PI330851	1.00786	1.00974	0.0425661	0.565206	0.239821	0.327213	0.445952	0.361151	0.335553	0.30606	0.63106	0.243253	0.883763	0.368835	0.985304	0.670691	0.305868	0.475946	0.304207	0.167541	0.358254	0.305512	0.319008	0.921746	0.259566	0.0722284	0.333139	0.0758823	1.19692	0.183996	0.0356893	1.31865	1.1857	0.0729134	0.0257953	0.338657	0.235676	0.30252	1.24327	1.33713	1.30717	1.35575	1.05111	1.26559	0.0348777	0.371174	0.199015	0.130295	0.271987
PI330858	1.44491	1.43817	0.101574	0.678292	0.310738	0.401423	0.512996	0.446691	0.432386	0.368724	0.875502	0.3057	0.709268	0.448077	0.748624	0.555993	0.346741	0.428392	0.355578	0.190606	0.445604	0.358294	0.410376	0.749857	0.319044	0.151108	0.437176	0.129352	0.944208	0.214916	0.10009	1.00263	0.932695	0.124392	0.0925492	0.439689	0.333523	0.302818	1.09643	1.03026	0.999469	1.10597	1.27998	0.949636	0.0996046	0.435828	0.239744	0.191112	0.347355
PI330871	0.439977	0.440729	0.242189	0.386794	0.443535	0.563539	0.581472	0.721306	1.31778	0.549807	0.534234	0.432524	0.391492	0.700177	0.369748	0.292981	0.534303	0.305786	0.544768	0.282283	1.11798	0.542309	0.778269	0.379668	0.441742	0.283	1.12457	0.254331	0.332517	0.277274	0.236	0.324228	0.351625	0.262691	0.237906	1.08166	0.561118	0.305307	0.376003	0.340351	0.319402	0.34826	0.428237	0.330379	0.220529	0.584552	0.426727	0.439557	0.884575
PI330911	0.430476	0.404986	0.276523	0.401798	0.461399	0.552989	0.567627	0.658017	0.864004	0.55616	0.603642	0.457591	0.358463	0.635694	0.363469	0.286123	0.55271	0.316339	0.56513	0.2966	0.783871	0.565096	1.17902	0.37842	0.462719	0.293046	0.921459	0.305857	0.313678	0.302522	0.273627	0.304773	0.317728	0.310489	0.269163	0.956839	0.613731	0.316764	0.339029	0.31525	0.304147	0.313892	0.406538	0.313422	0.286353	0.654828	0.492659	0.499047	0.805034
PI337700	0.11999	0.117449	0.602912	0.28699	0.380325	0.306715	0.273864	0.253818	0.235966	0.323279	0.219894	0.382925	0.176909	0.270768	0.142713	0.346433	0.343574	0.410348	0.337678	0.534743	0.236551	0.33844	0.292719	0.176125	0.363511	0.584578	0.251723	0.571727	0.0716026	0.519997	0.634187	0.0456494	0.0957423	0.613895	0.707798	0.258798	0.38541	0.412511	0.0602512	0.043783	0.0450591	0.0416657	0.110567	0.0666414	0.65531	0.312091	0.451656	0.467707	0.304119
PI452556	0.125278	0.11195	0.795662	0.280948	0.386229	0.295172	0.271406	0.255306	0.218813	0.320423	0.212079	0.394873	0.179591	0.238701	0.144925	0.489376	0.315633	0.344293	0.31039	0.492578	0.231921	0.30746	0.276905	0.155026	0.35023	0.534993	0.245103	0.744242	0.0636429	0.470412	0.911527	0.0493811	0.0822807	0.524891	0.68811	0.24168	0.373469	0.381783	0.0699915	0.0329999	0.0482479	0.0371446	0.103693	0.0669345	0.637215	0.309524	0.449994	0.470896	0.298186
PI452614	0.352277	0.3535	0.343942	0.378401	0.704696	0.626742	0.50673	0.4873	0.434663	0.546372	0.445992	0.692238	0.645776	0.523615	0.614766	0.310975	0.452684	0.311872	0.453956	0.317724	0.460586	0.458048	0.45189	0.713584	1.33822	0.31359	0.414586	0.399084	0.426994	0.327592	0.355199	0.242645	0.290349	0.336066	0.3503	0.417497	0.441312	0.33778	0.287	0.246643	0.252914	0.274387	0.32928	0.283437	0.310264	0.467026	0.420686	0.392868	0.449679
PI452661	0.435354	0.439798	0.447252	0.412974	0.347371	0.352705	0.393767	0.364853	0.391161	0.338321	0.388626	0.354386	0.436602	0.352447	0.49583	0.55042	0.316302	0.410151	0.315474	0.342198	0.371874	0.31725	0.369548	0.44874	0.329326	0.329414	0.388964	0.413858	0.487194	0.3546	0.445624	0.549886	0.580288	0.316706	0.373146	0.380329	0.343226	0.336048	0.504836	0.531985	0.54079	0.514737	0.436174	0.551585	0.347371	0.379617	0.352534	0.357618	0.360461
PI452678	0.455655	0.434689	0.241615	0.406417	0.440028	0.575597	0.585675	0.743354	1.40516	0.542681	0.551649	0.430538	0.363553	0.700869	0.365155	0.282743	0.545674	0.292688	0.548936	0.265855	1.16453	0.554259	0.810959	0.37218	0.42973	0.2644	1.17714	0.256941	0.32445	0.270945	0.236475	0.314025	0.340663	0.248615	0.237513	1.1293	0.559349	0.292136	0.375067	0.327361	0.320638	0.341894	0.451009	0.328212	0.225963	0.585425	0.42532	0.446511	0.892724
PI452680	0.37291	0.362152	0.386292	0.388247	0.449331	0.476636	0.473973	0.523533	0.831413	0.473654	0.460181	0.425181	0.431132	0.548663	0.353283	0.347353	0.454205	0.312922	0.459675	0.320837	0.70683	0.459931	0.543648	0.365845	0.542337	0.330639	0.756461	0.385149	0.31265	0.327448	0.387306	0.302008	0.293969	0.356408	0.380597	0.731249	0.443231	0.321818	0.32479	0.292359	0.295807	0.316231	0.372572	0.291364	0.349502	0.45881	0.414099	0.365793	0.623676
PI452681	0.442365	0.441416	0.254893	0.404022	0.398324	0.545802	0.564675	0.692021	1.31083	0.513283	0.531663	0.380798	0.412014	0.668938	0.403916	0.29374	0.512946	0.314726	0.523484	0.246339	1.15287	0.520445	0.759843	0.418795	0.451261	0.253897	1.10763	0.256393	0.361763	0.259428	0.249283	0.369363	0.376238	0.253315	0.248655	1.06982	0.537517	0.286086	0.408072	0.373795	0.361063	0.385107	0.446841	0.363208	0.223062	0.56819	0.406274	0.414833	0.850296
PI452710	0.565578	0.560793	0.397942	0.410068	0.304251	0.318851	0.356619	0.323615	0.302288	0.283726	0.422749	0.317528	0.560818	0.323082	0.544323	0.595402	0.328309	0.341585	0.3214	0.310842	0.2952	0.319122	0.318574	0.494736	0.306657	0.291651	0.305087	0.388764	0.624875	0.320819	0.424185	0.739437	0.667873	0.272283	0.350947	0.300868	0.336555	0.360724	0.638608	0.710314	0.719445	0.683801	0.578271	0.719056	0.29969	0.361219	0.318101	0.293033	0.293306
PI452719	0.346937	0.360684	0.351777	0.373567	0.702324	0.648876	0.527633	0.495968	0.432979	0.570279	0.441665	0.685523	0.677248	0.553168	0.661802	0.306613	0.490382	0.29408	0.494549	0.318646	0.475986	0.494298	0.468883	0.73293	1.433	0.310205	0.430384	0.396314	0.436495	0.322867	0.346095	0.237993	0.281679	0.3422	0.341124	0.438436	0.451682	0.340837	0.283941	0.234281	0.237837	0.274332	0.328139	0.268903	0.303766	0.481811	0.411509	0.384053	0.450674
PI452722	0.118755	0.127796	0.781682	0.283872	0.36501	0.306855	0.275054	0.255334	0.224958	0.322442	0.209573	0.375609	0.162752	0.252665	0.158273	0.445643	0.321308	0.359777	0.310635	0.498289	0.230538	0.309479	0.275377	0.166782	0.362204	0.538641	0.229458	0.725738	0.0586037	0.466386	0.815707	0.0484683	0.0984164	0.533425	0.652051	0.229619	0.381569	0.390716	0.0668345	0.0366116	0.0538866	0.0377882	0.110888	0.0675057	0.618168	0.30253	0.425191	0.452609	0.307987
PI452724	0.11619	0.120707	0.809015	0.277217	0.3779	0.287821	0.263548	0.248208	0.222646	0.333704	0.215044	0.382491	0.163263	0.222446	0.125086	0.471203	0.331991	0.36398	0.322295	0.50937	0.22077	0.322659	0.290475	0.158606	0.344327	0.553414	0.229173	0.744891	0.0528171	0.485611	0.83229	0.0452516	0.0870193	0.540127	0.672905	0.230058	0.397935	0.409796	0.0640522	0.0317299	0.0460368	0.0351507	0.104233	0.0580632	0.627874	0.313286	0.432182	0.456233	0.301368
PI452727	0.498878	0.510996	0.332002	0.412937	0.45433	0.453837	0.425474	0.385339	0.313193	0.375313	0.43977	0.441076	0.592065	0.418686	0.700049	0.416276	0.359918	0.336345	0.357606	0.349618	0.352291	0.355798	0.368498	0.692269	0.735558	0.304365	0.31657	0.370313	0.800582	0.335632	0.368126	0.513254	0.519839	0.307186	0.305204	0.322631	0.337361	0.314474	0.547149	0.519641	0.481933	0.592233	0.506213	0.50471	0.283846	0.383345	0.327738	0.285116	0.335231
PI452728	0.555272	0.573942	0.247447	0.434908	0.479813	0.458941	0.470322	0.404162	0.364556	0.418314	0.471044	0.474015	0.797118	0.425419	0.675436	0.512884	0.358434	0.381989	0.359524	0.267742	0.38161	0.358622	0.361766	0.597869	0.775157	0.260025	0.352695	0.286555	0.939432	0.271384	0.254361	0.650801	0.596648	0.245978	0.226514	0.353362	0.339678	0.314655	0.632898	0.651686	0.653251	0.681457	0.584181	0.591256	0.214783	0.397462	0.316663	0.285297	0.349529
PI452736	0.207301	0.207113	0.519594	0.316133	0.383769	0.365684	0.318644	0.406898	0.445006	0.423078	0.284039	0.381736	0.210722	0.40318	0.193611	0.333987	0.398742	0.375351	0.386585	0.534821	0.425357	0.389121	0.362439	0.207404	0.335718	0.543283	0.418703	0.519139	0.134771	0.481852	0.488139	0.123839	0.16025	0.560329	0.5628	0.418936	0.378828	0.394671	0.153897	0.119403	0.137583	0.138931	0.194331	0.13437	0.533949	0.36031	0.44272	0.46402	0.409817
PI452762	0.174984	0.156625	0.610453	0.331342	0.367379	0.305641	0.2864	0.269358	0.25071	0.33082	0.241587	0.369399	0.22137	0.252573	0.200241	0.402839	0.307353	0.396388	0.30124	0.578842	0.264072	0.301496	0.28075	0.212478	0.349225	0.598526	0.236641	0.553713	0.118742	0.559753	0.618055	0.139881	0.144221	0.546219	0.574028	0.24234	0.388752	0.411835	0.128566	0.110867	0.144611	0.112876	0.159408	0.150629	0.569681	0.339539	0.429696	0.440137	0.310175
PI452776	0.243407	0.221717	0.518996	0.343407	0.510511	0.46383	0.391525	0.390809	0.329702	0.460848	0.326733	0.514594	0.380899	0.410003	0.401323	0.330313	0.413528	0.35727	0.413569	0.476454	0.353163	0.413426	0.381532	0.400964	0.847517	0.524986	0.343323	0.544602	0.232048	0.429964	0.527503	0.145068	0.185026	0.428845	0.484561	0.342109	0.400455	0.376337	0.166873	0.123004	0.140496	0.151907	0.213714	0.156685	0.455891	0.382661	0.418161	0.403156	0.356663
PI452777	0.263339	0.258662	0.508705	0.306982	0.475895	0.432256	0.393613	0.384644	0.439546	0.435282	0.355244	0.469373	0.398768	0.422479	0.370255	0.379239	0.391654	0.406595	0.380546	0.387435	0.437235	0.383191	0.380688	0.397622	0.726645	0.39188	0.42707	0.526058	0.276015	0.375368	0.549679	0.213142	0.242023	0.410192	0.489762	0.425783	0.417383	0.350337	0.239145	0.20838	0.212262	0.220632	0.255617	0.222732	0.454612	0.400856	0.386658	0.415451	0.38673
PI452798	0.201343	0.198549	0.598299	0.30395	0.378753	0.360487	0.349679	0.366228	0.440351	0.362138	0.29589	0.3807	0.237015	0.364645	0.206185	0.417398	0.385618	0.354697	0.382944	0.511308	0.426349	0.382801	0.393836	0.240791	0.355061	0.549705	0.45238	0.55687	0.142785	0.460474	0.593558	0.157335	0.170472	0.471663	0.541169	0.449247	0.420758	0.382307	0.160608	0.136864	0.157324	0.142891	0.187685	0.156537	0.500228	0.370278	0.429487	0.450787	0.403353
PI452803	0.119685	0.123441	0.728462	0.283391	0.389648	0.299677	0.274065	0.273747	0.243696	0.336764	0.224113	0.392501	0.167627	0.258083	0.125975	0.373999	0.328138	0.408739	0.323184	0.662609	0.250688	0.322715	0.286876	0.151785	0.320494	0.731411	0.261878	0.595745	0.0679672	0.574059	0.637284	0.0411453	0.0950026	0.594333	0.592967	0.264211	0.393466	0.420603	0.0754741	0.0390255	0.0578931	0.0332885	0.109574	0.0577575	0.573816	0.301795	0.429777	0.491002	0.305732
PI452847	0.141557	0.13974	0.557407	0.309389	0.363886	0.318726	0.289531	0.2899	0.256158	0.331055	0.252935	0.373544	0.167202	0.280354	0.173184	0.3267	0.363765	0.390506	0.353381	0.566481	0.250987	0.355555	0.289709	0.20247	0.347977	0.592427	0.255047	0.563142	0.0900929	0.567445	0.583469	0.0881379	0.131788	0.532519	0.538791	0.257416	0.3942	0.464772	0.0988305	0.0846426	0.0912397	0.0833579	0.139373	0.0976918	0.548163	0.328482	0.449152	0.4601	0.333938
PI452903	1.03929	1.07266	0.0257821	0.554938	0.243633	0.326464	0.447013	0.358267	0.348088	0.279213	0.627451	0.250576	0.883702	0.356973	0.95035	0.688873	0.28293	0.468899	0.282102	0.126397	0.363839	0.284059	0.331037	0.953573	0.239379	0.0458886	0.343068	0.0661928	1.28294	0.147811	0.0096028	1.33039	1.1957	0.0488177	0.00937323	0.34884	0.248573	0.272018	1.41456	1.37388	1.31326	1.41122	1.12376	1.26524	0.0283011	0.369954	0.185163	0.123428	0.263492
PI452908	1.05465	1.07943	0.0337145	0.572643	0.243168	0.331899	0.446874	0.362579	0.346501	0.28396	0.633936	0.24736	0.866333	0.36382	0.938953	0.692353	0.281307	0.444616	0.286053	0.135922	0.359356	0.283377	0.335675	0.942792	0.243547	0.0475589	0.343219	0.0623975	1.28747	0.150785	0.0118885	1.31176	1.17884	0.0508138	0.0130344	0.348411	0.242715	0.273797	1.39155	1.34507	1.28181	1.40688	1.11678	1.2428	0.0322156	0.375208	0.179051	0.123325	0.262013
PI452922	0.501487	0.481463	0.243758	0.419239	0.463962	0.648939	0.660827	0.799358	0.85274	0.597852	0.555458	0.462037	0.400698	0.801793	0.421159	0.317246	0.623685	0.329399	0.638168	0.27636	0.828024	0.640052	0.678741	0.42413	0.45522	0.262272	0.835486	0.256226	0.387874	0.281884	0.234855	0.388706	0.41643	0.270739	0.233575	0.822037	0.531559	0.321138	0.438238	0.393753	0.403536	0.422693	0.4921	0.390948	0.244214	0.605052	0.420043	0.393672	0.693977
PI452944	0.905517	0.919626	0.0606098	0.522223	0.313788	0.354342	0.454042	0.372318	0.349796	0.305933	0.581126	0.313022	0.849286	0.38525	0.852988	0.642404	0.297922	0.441324	0.299809	0.14052	0.364281	0.29554	0.345993	0.845534	0.421562	0.0777481	0.330189	0.0940346	1.72545	0.14666	0.0480139	1.13595	1.0658	0.0894729	0.0560009	0.337372	0.261032	0.271409	1.12424	1.1714	1.13735	1.22731	0.97721	1.07593	0.0595453	0.355229	0.193133	0.155179	0.288257
PI452967	0.925301	0.935791	0.0370666	0.53046	0.231136	0.316935	0.423766	0.34168	0.319231	0.272906	0.5953	0.241084	0.938893	0.346432	0.912226	0.60706	0.282523	0.513158	0.280935	0.16776	0.332702	0.281734	0.313075	0.879217	0.239949	0.0772983	0.315044	0.0738215	1.1519	0.176253	0.0403248	1.6534	1.18939	0.0873943	0.0323854	0.323783	0.239226	0.295247	1.20237	1.53397	1.60651	1.28329	0.993121	1.34218	0.0459923	0.360209	0.184756	0.125772	0.273763
PI452969	0.498346	0.511477	0.280469	0.409798	0.396427	0.468543	0.430733	0.472403	0.469572	0.409421	0.470512	0.390846	0.597397	0.559248	0.42142	0.467034	0.468337	0.439878	0.473771	0.379237	0.48402	0.475185	0.435762	0.518139	0.38754	0.340572	0.486668	0.284249	0.561154	0.353633	0.279782	0.640677	0.56144	0.315739	0.274557	0.480784	0.390074	0.367151	0.568226	0.632838	0.649715	0.582543	0.485447	0.600533	0.300434	0.445433	0.365538	0.346733	0.465368
PI452987	0.124426	0.112763	0.838028	0.275391	0.372346	0.306156	0.266246	0.24982	0.231244	0.317254	0.223063	0.384103	0.164549	0.246283	0.15732	0.507563	0.329151	0.330808	0.32293	0.495055	0.231467	0.320471	0.270985	0.169412	0.371205	0.532222	0.243092	0.757181	0.0692335	0.477631	0.850263	0.0407103	0.0868216	0.529794	0.682806	0.243072	0.386878	0.38075	0.062298	0.0256322	0.0409888	0.0311524	0.0954204	0.0585532	0.59604	0.303894	0.438138	0.447891	0.306383
PI452988	0.121209	0.11418	0.804334	0.274346	0.377744	0.301636	0.265853	0.241645	0.23096	0.319829	0.216914	0.381067	0.165061	0.246758	0.148783	0.507749	0.320216	0.326397	0.313596	0.496689	0.239725	0.313598	0.277469	0.173218	0.367626	0.531684	0.239115	0.780532	0.0617458	0.474777	0.853851	0.0386883	0.0828449	0.548006	0.678829	0.241991	0.388476	0.382854	0.0596968	0.0202077	0.0409937	0.0361524	0.0957511	0.0542508	0.600063	0.314468	0.432062	0.444023	0.304071
PI453010	0.435044	0.446402	0.310844	0.440246	0.314014	0.312905	0.346076	0.314701	0.284072	0.284549	0.336266	0.311256	0.461558	0.319815	0.358553	0.387155	0.322472	0.441585	0.325191	0.448994	0.290448	0.322949	0.312772	0.42313	0.294811	0.470705	0.293965	0.342604	0.503028	0.451369	0.328074	0.546826	0.49803	0.408227	0.318868	0.301618	0.294811	0.405815	0.54894	0.572432	0.557963	0.536146	0.457076	0.537738	0.397483	0.332325	0.360911	0.320569	0.308318
PI453031	0.456425	0.459747	0.366104	0.435782	0.437432	0.512697	0.619203	0.541207	0.499248	0.49578	0.490921	0.432973	0.415722	0.570934	0.422971	0.384283	0.507351	0.356802	0.514776	0.382055	0.53393	0.511991	0.447592	0.414684	0.471474	0.391676	0.481849	0.376978	0.484375	0.376829	0.370774	0.407711	0.419001	0.346211	0.336628	0.484652	0.409216	0.338079	0.432086	0.395348	0.411537	0.444991	0.462892	0.385665	0.324355	0.429356	0.395612	0.359468	0.445454
PI453035	0.133112	0.122354	0.70714	0.283063	0.383131	0.313285	0.278805	0.251918	0.231352	0.332093	0.206737	0.38754	0.178484	0.256453	0.137954	0.412764	0.323105	0.403561	0.318078	0.614937	0.245691	0.3158	0.266278	0.145195	0.332183	0.659596	0.257207	0.678018	0.0691598	0.549986	0.709639	0.0349176	0.0782417	0.547927	0.646753	0.256282	0.350427	0.406195	0.0696807	0.0359106	0.0485163	0.0376664	0.113336	0.0592034	0.624851	0.278664	0.42221	0.461029	0.30392
PI453036	0.245642	0.23416	0.660913	0.305935	0.397316	0.349731	0.319667	0.277143	0.255454	0.338894	0.265986	0.39492	0.336984	0.305639	0.356685	0.459236	0.330992	0.358637	0.334326	0.431634	0.262301	0.330419	0.284589	0.302247	0.472187	0.434052	0.279247	0.59925	0.330639	0.413449	0.677383	0.248328	0.255709	0.436619	0.545001	0.278865	0.386764	0.38107	0.234732	0.21573	0.249475	0.221395	0.237956	0.240543	0.504421	0.355686	0.386733	0.38313	0.33718
PI453042	0.13178	0.121963	0.760212	0.280464	0.407499	0.309275	0.27465	0.265355	0.244571	0.328553	0.217929	0.40713	0.176428	0.258234	0.183822	0.482739	0.3297	0.36473	0.32214	0.480076	0.247255	0.322106	0.288184	0.188638	0.403715	0.5323	0.250591	0.695979	0.0760084	0.462471	0.777659	0.0523718	0.0963113	0.537003	0.653312	0.255276	0.396476	0.394475	0.0772172	0.0326967	0.0613736	0.0437187	0.102014	0.0680791	0.596083	0.3237	0.433692	0.446486	0.317248
PI453046	0.509759	0.51775	0.444703	0.412814	0.339682	0.33394	0.364107	0.325818	0.291388	0.30953	0.428391	0.331495	0.515966	0.326335	0.483291	0.642562	0.27886	0.407023	0.279444	0.31652	0.307429	0.27702	0.321103	0.584209	0.423784	0.286217	0.282278	0.390026	0.88867	0.308362	0.451653	0.567644	0.574988	0.296964	0.335523	0.283742	0.326633	0.31522	0.588906	0.58659	0.575704	0.621466	0.515647	0.568945	0.30573	0.311046	0.288958	0.283798	0.316865
PI453065	0.122408	0.121242	0.777734	0.271092	0.376915	0.29936	0.279322	0.251929	0.229661	0.335325	0.220212	0.379442	0.153917	0.246581	0.14466	0.491103	0.324418	0.37056	0.322649	0.483264	0.231766	0.320516	0.270342	0.168082	0.365712	0.529914	0.242594	0.748213	0.0551259	0.4805	0.900295	0.0414433	0.0731121	0.522419	0.673114	0.241814	0.394307	0.403346	0.062669	0.0231437	0.0373057	0.0277227	0.105601	0.0552322	0.617224	0.314219	0.448644	0.446199	0.306464
PI453066	0.12375	0.122078	0.778027	0.273484	0.379742	0.300232	0.281244	0.253814	0.230243	0.336414	0.224125	0.38274	0.158155	0.248213	0.145134	0.491179	0.325363	0.37212	0.323956	0.485295	0.230213	0.320628	0.270816	0.168483	0.366004	0.530279	0.241548	0.747854	0.0558892	0.480032	0.902434	0.0434735	0.0752871	0.52387	0.676086	0.241853	0.394998	0.402516	0.0607538	0.0223867	0.0362592	0.0258437	0.107341	0.05129	0.615092	0.314946	0.446186	0.447795	0.310666
PI453070	0.871509	0.880731	0.082199	0.503236	0.321116	0.363407	0.461478	0.373528	0.341885	0.331323	0.57593	0.31521	0.83276	0.393772	0.850181	0.64423	0.305902	0.443657	0.310575	0.154399	0.3576	0.3117	0.347239	0.875774	0.467114	0.0903244	0.322242	0.112837	1.64319	0.150911	0.0663454	1.08562	1.0083	0.108239	0.0628944	0.331633	0.263618	0.257019	1.0916	1.11112	1.08354	1.17234	0.93256	1.03324	0.0715424	0.356114	0.203936	0.166344	0.287621
PI453072	0.89416	0.909029	0.0703913	0.520458	0.321615	0.360431	0.451263	0.374172	0.331489	0.324076	0.598401	0.313826	0.844444	0.387394	0.83993	0.634811	0.299704	0.441079	0.304233	0.153451	0.348616	0.305032	0.346001	0.882535	0.434059	0.0799646	0.318072	0.0977713	1.67344	0.149853	0.052185	1.13513	1.04069	0.100377	0.0600272	0.325255	0.254597	0.270658	1.10484	1.15031	1.11311	1.2035	0.96017	1.06027	0.063825	0.361934	0.195784	0.153197	0.28222
PI453073	0.226185	0.232294	0.610689	0.31757	0.501795	0.446174	0.38509	0.376229	0.314253	0.396933	0.315519	0.486151	0.426152	0.376601	0.360176	0.472753	0.359386	0.30834	0.355734	0.430926	0.328593	0.356895	0.366482	0.43029	0.797283	0.439823	0.316219	0.622939	0.227748	0.41209	0.640769	0.127339	0.182318	0.449159	0.54042	0.323402	0.41838	0.370553	0.162899	0.10723	0.126423	0.14015	0.205251	0.146159	0.464368	0.372316	0.425878	0.422239	0.367348
PI453074	0.909055	0.920159	0.059333	0.517073	0.335352	0.362838	0.458665	0.364019	0.342077	0.320945	0.597658	0.323581	0.863755	0.37601	0.856706	0.656872	0.292338	0.424591	0.297265	0.146591	0.354027	0.296073	0.344861	0.86536	0.423797	0.0770143	0.327284	0.0971376	1.69152	0.151645	0.0477144	1.13905	1.04997	0.0903318	0.0492947	0.333236	0.252407	0.258912	1.12003	1.17099	1.11939	1.22893	0.96978	1.07053	0.0503777	0.365065	0.200833	0.154807	0.283722
PI453075	0.886227	0.902182	0.0731358	0.518424	0.319799	0.362271	0.450171	0.37565	0.333618	0.321101	0.597815	0.316064	0.8427	0.389776	0.838041	0.631728	0.302847	0.43919	0.310417	0.154566	0.345822	0.305641	0.343931	0.882348	0.436296	0.083433	0.320237	0.0969685	1.66261	0.153322	0.055762	1.13128	1.03952	0.101094	0.0631336	0.326081	0.25698	0.271375	1.09901	1.14726	1.11187	1.1998	0.954879	1.05245	0.0649044	0.36276	0.19708	0.154928	0.283119
PI453144	0.903947	0.916644	0.0575188	0.513123	0.331945	0.362616	0.459928	0.364485	0.340805	0.32018	0.593129	0.323287	0.862701	0.380132	0.853119	0.656108	0.292659	0.421691	0.297225	0.145428	0.355145	0.299869	0.345435	0.861446	0.421476	0.0788922	0.323298	0.0990878	1.68786	0.152256	0.0471309	1.1342	1.04834	0.0883728	0.0501591	0.332073	0.250484	0.258111	1.11879	1.16281	1.11718	1.22498	0.963297	1.06669	0.0525089	0.365784	0.200973	0.155672	0.282849
PI453159	0.132274	0.123398	0.781736	0.285772	0.370457	0.307995	0.266059	0.254845	0.2295	0.324993	0.230802	0.37407	0.170298	0.251923	0.134618	0.42597	0.34974	0.360337	0.345618	0.476299	0.243912	0.345584	0.28191	0.162781	0.33768	0.529682	0.240334	0.707657	0.0584766	0.474693	0.765738	0.0429479	0.0955746	0.570255	0.701513	0.245092	0.387849	0.400217	0.0687706	0.0346023	0.0470632	0.0421133	0.110399	0.0614786	0.619453	0.322311	0.454601	0.463703	0.302105
PI453177	0.643779	0.677904	0.292518	0.408853	0.362108	0.376962	0.418857	0.348643	0.320909	0.318925	0.486977	0.365721	0.646946	0.351114	0.597258	0.594296	0.307078	0.379028	0.308783	0.280562	0.325657	0.307989	0.324164	0.718156	0.443604	0.238494	0.320667	0.294633	0.861435	0.278557	0.299975	0.762184	0.751974	0.246491	0.241433	0.324484	0.317496	0.300654	0.83318	0.77856	0.767566	0.856872	0.6779	0.773077	0.241466	0.387152	0.296471	0.262608	0.315619
PI453186	0.447779	0.42037	0.566203	0.362887	0.319871	0.296972	0.328225	0.269593	0.260175	0.314042	0.364239	0.324389	0.469913	0.282272	0.498518	0.534286	0.343603	0.377113	0.341328	0.352415	0.242879	0.34314	0.292025	0.508583	0.304613	0.348173	0.27043	0.461104	0.507872	0.346972	0.50818	0.676076	0.523252	0.344913	0.393172	0.270121	0.331182	0.360924	0.512483	0.645036	0.709185	0.52937	0.43955	0.609726	0.375035	0.327902	0.337739	0.349556	0.308745
PI453187	0.467479	0.478982	0.549744	0.358119	0.326034	0.280368	0.319656	0.269242	0.255625	0.317998	0.398961	0.334317	0.452367	0.259913	0.449083	0.574149	0.320991	0.537835	0.319294	0.300882	0.243649	0.317704	0.282479	0.394719	0.304008	0.361865	0.264034	0.466761	0.539807	0.336376	0.492192	0.718183	0.537306	0.343077	0.396874	0.268466	0.324459	0.358509	0.561648	0.672374	0.690843	0.570101	0.515536	0.574952	0.364331	0.322917	0.324682	0.338055	0.277663
PI453189	0.432733	0.432291	0.344621	0.397576	0.306816	0.310847	0.318826	0.328606	0.303913	0.298961	0.394294	0.303009	0.41697	0.311133	0.385778	0.430596	0.334675	0.373035	0.334789	0.573407	0.294109	0.33432	0.342785	0.393708	0.294418	0.551284	0.300594	0.339677	0.440088	0.499552	0.363045	0.660561	0.495285	0.42025	0.327705	0.29471	0.356242	0.348666	0.486145	0.588256	0.63	0.491919	0.471234	0.545201	0.390793	0.35832	0.367939	0.322059	0.335543
PI453195	0.967326	1.00688	0.0346064	0.531149	0.237001	0.317516	0.436183	0.353192	0.359881	0.27269	0.591428	0.23714	0.932741	0.355844	1.03794	0.668668	0.283646	0.525466	0.2889	0.16045	0.368936	0.287345	0.330667	0.895941	0.245633	0.0734988	0.340889	0.0727729	1.20301	0.183891	0.0350774	1.30613	1.20087	0.0654604	0.0172564	0.351185	0.253488	0.300207	1.20494	1.34111	1.27188	1.33255	1.02765	1.30059	0.0374149	0.36716	0.193155	0.137212	0.285853
PI453196	0.268763	0.271615	0.574504	0.320296	0.352098	0.294414	0.294465	0.266457	0.251247	0.33132	0.265218	0.348942	0.288834	0.257417	0.327466	0.44569	0.314007	0.417882	0.312129	0.514298	0.239054	0.311769	0.288273	0.306763	0.329601	0.508535	0.268162	0.557905	0.234167	0.539549	0.610303	0.256282	0.293308	0.445551	0.509882	0.269445	0.340714	0.396481	0.242977	0.271356	0.2874	0.255049	0.251123	0.317018	0.520339	0.311445	0.404678	0.412369	0.311689
PI453221	0.122807	0.120917	0.966282	0.274496	0.380645	0.297768	0.265569	0.245668	0.230748	0.33167	0.224376	0.392691	0.163184	0.249587	0.135757	0.470943	0.338898	0.338021	0.333184	0.456154	0.22174	0.33286	0.277981	0.160047	0.349967	0.510586	0.239012	0.75035	0.0620043	0.445535	0.83174	0.0424578	0.0908133	0.533387	0.704208	0.241127	0.404081	0.394659	0.0738548	0.0272711	0.0390442	0.0364109	0.107375	0.0609885	0.619506	0.317876	0.445677	0.454634	0.320618
PI453251	0.490996	0.500943	0.295308	0.436474	0.322114	0.308083	0.349	0.305789	0.267812	0.321969	0.375966	0.325727	0.456736	0.292696	0.538767	0.575368	0.297742	0.458807	0.295683	0.403596	0.270424	0.295142	0.307408	0.516364	0.281555	0.377021	0.283569	0.296844	0.545986	0.416613	0.293933	0.606072	0.553692	0.349292	0.266665	0.291548	0.295636	0.427308	0.569238	0.620602	0.617318	0.622249	0.498875	0.587103	0.325409	0.348533	0.323368	0.344161	0.28424
PI453275	0.582323	0.583763	0.273195	0.409402	0.319041	0.324664	0.366233	0.31209	0.284864	0.314732	0.405577	0.321568	0.522653	0.295522	0.538445	0.506273	0.3035	0.510173	0.300681	0.379312	0.306804	0.302891	0.324351	0.565992	0.289268	0.364717	0.301019	0.279979	0.685852	0.380094	0.280001	0.704927	0.640893	0.307452	0.287553	0.307043	0.308235	0.368057	0.694988	0.737954	0.7005	0.731385	0.613802	0.677778	0.30297	0.337026	0.300857	0.294648	0.295753
PI453300	0.921257	0.951871	0.0762766	0.526343	0.274292	0.331604	0.443756	0.358086	0.336361	0.304117	0.595056	0.273887	0.9157	0.359218	1.01474	0.634362	0.292016	0.528587	0.289052	0.181199	0.356383	0.290792	0.334983	0.861454	0.253822	0.0862481	0.339124	0.0889609	1.10807	0.209056	0.0598439	1.27103	1.20073	0.0881275	0.0528094	0.338633	0.258238	0.314006	1.12886	1.28712	1.24749	1.25955	0.985167	1.33528	0.0601906	0.376868	0.208655	0.141817	0.284921
PI453309	0.69469	0.709776	0.164149	0.484089	0.266822	0.309041	0.375947	0.320863	0.314051	0.268921	0.493331	0.278218	0.617429	0.325144	0.653635	0.605175	0.307604	0.483582	0.308151	0.279568	0.325604	0.309131	0.317125	0.710104	0.2381	0.22903	0.320542	0.181719	0.850451	0.271084	0.168493	0.889361	0.787538	0.208938	0.16392	0.32729	0.273862	0.381138	0.925862	0.90172	0.87632	0.9337	0.723527	0.844584	0.185128	0.356549	0.293667	0.28344	0.294681
PI453320	0.444943	0.431977	0.309522	0.427413	0.314103	0.310424	0.366616	0.332599	0.302042	0.314862	0.399047	0.322928	0.505698	0.299019	0.403779	0.34569	0.326361	0.558843	0.32224	0.488429	0.31211	0.323653	0.331286	0.4057	0.285742	0.475174	0.282363	0.339906	0.4675	0.475421	0.321865	0.495806	0.540722	0.424387	0.313781	0.289908	0.336671	0.429468	0.492345	0.504617	0.523195	0.512743	0.46473	0.514372	0.381067	0.354494	0.35539	0.335173	0.304281
PI453380	0.113001	0.0960167	0.656914	0.287095	0.365445	0.310874	0.265209	0.273433	0.246966	0.339745	0.214895	0.372641	0.174263	0.258168	0.129389	0.351461	0.345416	0.355832	0.340896	0.506289	0.248528	0.339016	0.283522	0.142495	0.333356	0.545048	0.238327	0.576356	0.0607401	0.500194	0.622781	0.047709	0.0807534	0.580192	0.846499	0.237438	0.391452	0.39383	0.0671611	0.0363229	0.0508832	0.0315995	0.100935	0.0598329	0.698706	0.313173	0.445318	0.47335	0.311571
PI453387	0.128704	0.119141	0.611916	0.305513	0.378398	0.301095	0.269945	0.265899	0.237731	0.353023	0.220934	0.383676	0.162783	0.258669	0.143754	0.338605	0.334696	0.390177	0.331877	0.533684	0.236542	0.329129	0.306609	0.165329	0.311524	0.568317	0.236113	0.561727	0.0706522	0.530485	0.61807	0.0654034	0.0907017	0.592529	0.687953	0.236491	0.394197	0.410909	0.0699063	0.0517731	0.0558364	0.0514294	0.109544	0.0625419	0.774206	0.306218	0.450633	0.468675	0.300671
PI453427	0.116095	0.0984235	0.701453	0.285846	0.371508	0.290151	0.258495	0.254339	0.239672	0.346893	0.206081	0.376677	0.176742	0.244359	0.122964	0.381449	0.329507	0.348249	0.326218	0.486363	0.239135	0.324266	0.283431	0.151236	0.332505	0.514589	0.226545	0.608516	0.047691	0.456451	0.676804	0.0414649	0.0828344	0.569532	0.865592	0.230289	0.37938	0.398698	0.0657673	0.0322143	0.0439151	0.0307124	0.101098	0.0549642	0.732387	0.31044	0.448593	0.481476	0.302468
PI453478	0.128165	0.117733	0.617784	0.291509	0.37138	0.307506	0.265353	0.275603	0.250802	0.349661	0.215328	0.381074	0.167058	0.255959	0.145097	0.355948	0.335026	0.384172	0.326307	0.515156	0.236835	0.328698	0.27248	0.167251	0.333933	0.546675	0.243284	0.573314	0.0740951	0.510364	0.610147	0.0537161	0.0960629	0.59333	0.828761	0.244024	0.381786	0.428613	0.0836652	0.0632515	0.0654688	0.0589986	0.125728	0.0735498	0.702035	0.306837	0.426277	0.464661	0.298539
PI453494	0.228453	0.217297	0.527281	0.339964	0.368146	0.32009	0.306134	0.287898	0.267367	0.336473	0.282894	0.375415	0.237629	0.276832	0.227757	0.389345	0.337548	0.384558	0.333679	0.434317	0.275192	0.333645	0.310655	0.24137	0.335695	0.483573	0.255579	0.46721	0.193242	0.466083	0.501328	0.197476	0.212712	0.473218	0.562162	0.265223	0.402912	0.56365	0.19807	0.182869	0.180923	0.188208	0.213022	0.210577	0.535917	0.343238	0.415695	0.442352	0.300373
PI453514	0.137843	0.121655	0.684869	0.306761	0.409725	0.329165	0.274415	0.299434	0.255448	0.348805	0.242488	0.413917	0.173912	0.284458	0.162231	0.407758	0.342568	0.387588	0.341016	0.518933	0.250567	0.336892	0.300364	0.182648	0.37626	0.555303	0.257884	0.812006	0.0736013	0.492496	0.694715	0.070669	0.11164	0.560694	0.595597	0.256706	0.406014	0.421857	0.0832438	0.0566405	0.0712732	0.0594822	0.12328	0.0892358	0.53891	0.317456	0.452966	0.452838	0.319076
PI453557	0.1215	0.121311	0.507886	0.298816	0.376261	0.301311	0.271211	0.268902	0.251665	0.31241	0.215431	0.37991	0.161732	0.256315	0.133835	0.311747	0.331365	0.49558	0.325542	0.81721	0.261371	0.326594	0.287098	0.144949	0.300628	0.915295	0.264309	0.50602	0.056426	0.700535	0.495472	0.0633391	0.0976503	0.589633	0.516091	0.266063	0.367628	0.460135	0.0775789	0.0533285	0.0767931	0.0446234	0.109145	0.0847293	0.561515	0.292679	0.43	0.471208	0.301212
PI453576	0.123979	0.11	0.667097	0.287758	0.381853	0.30256	0.275899	0.268992	0.235467	0.345728	0.218671	0.385647	0.169026	0.243411	0.125709	0.394039	0.329718	0.371734	0.325234	0.498265	0.238767	0.322268	0.297614	0.16198	0.330472	0.523161	0.227443	0.610537	0.0552859	0.491048	0.655623	0.0545978	0.0789188	0.578828	0.782226	0.229703	0.383753	0.395253	0.0648198	0.0486411	0.0515461	0.0381625	0.100621	0.0555369	0.893128	0.312641	0.449093	0.4591	0.313393
PI453587	0.372824	0.381902	0.484516	0.371257	0.321834	0.298681	0.303981	0.278651	0.272128	0.301128	0.332322	0.325085	0.356879	0.26715	0.303282	0.506821	0.340969	0.450455	0.340214	0.393144	0.270324	0.339347	0.310349	0.359389	0.300929	0.435813	0.269389	0.435992	0.350896	0.409238	0.487593	0.371093	0.344595	0.450578	0.577312	0.270527	0.336945	0.367665	0.404807	0.385371	0.386611	0.392375	0.382802	0.342786	0.51791	0.33381	0.376622	0.369689	0.304084
PI453598	0.127329	0.117512	0.684345	0.27366	0.369023	0.301891	0.262308	0.251384	0.242834	0.322184	0.209387	0.380635	0.162928	0.251936	0.132062	0.388918	0.328181	0.372259	0.322358	0.482321	0.23332	0.322179	0.280982	0.154542	0.341313	0.538382	0.245777	0.62793	0.068227	0.468589	0.650429	0.0482462	0.0871905	0.593941	0.835526	0.240979	0.35829	0.40461	0.064513	0.0384527	0.040308	0.0334035	0.100133	0.0463258	0.690339	0.298073	0.434561	0.455391	0.303023
PI453604	0.114324	0.11381	0.617734	0.303983	0.374587	0.307058	0.269357	0.289091	0.253322	0.336363	0.215821	0.384064	0.162918	0.268252	0.138676	0.322163	0.324877	0.394945	0.323977	0.532118	0.24131	0.323255	0.295198	0.161844	0.315423	0.57171	0.233389	0.538516	0.0708236	0.530693	0.625987	0.0554036	0.0972798	0.603343	0.650987	0.230401	0.412466	0.421541	0.0701501	0.0435107	0.0507593	0.0426603	0.105227	0.0667673	0.6436	0.323112	0.450515	0.48452	0.315502
PI453635	0.565632	0.571959	0.358723	0.460326	0.294495	0.323755	0.35204	0.331161	0.309255	0.295037	0.424467	0.303031	0.574228	0.326104	0.626687	0.585393	0.295388	0.473972	0.287646	0.285232	0.302854	0.291304	0.318917	0.531022	0.291001	0.282185	0.281902	0.303647	0.660365	0.285544	0.346597	0.730839	0.680342	0.268463	0.3788	0.282606	0.310439	0.329938	0.653574	0.733606	0.720295	0.698948	0.613978	0.711943	0.339705	0.356604	0.295966	0.294752	0.275008
PI453641	0.187402	0.165242	0.572088	0.296633	0.358875	0.30539	0.281697	0.290862	0.258061	0.345952	0.240975	0.365312	0.232304	0.266222	0.228586	0.319735	0.32292	0.370691	0.321368	0.529437	0.252745	0.322529	0.283359	0.205567	0.325519	0.521792	0.235485	0.551942	0.134816	0.483381	0.563473	0.131848	0.146106	0.564646	0.651346	0.234597	0.368268	0.413321	0.139825	0.12799	0.131692	0.113747	0.154234	0.142089	0.619309	0.315109	0.436902	0.466961	0.307898
PI453648	0.376656	0.365753	0.509849	0.37679	0.320816	0.300124	0.327106	0.296455	0.277191	0.338334	0.331702	0.322112	0.376602	0.28195	0.383019	0.505116	0.315917	0.423738	0.315234	0.427418	0.277269	0.314005	0.306073	0.377845	0.29926	0.422814	0.267647	0.473306	0.414923	0.409197	0.478395	0.414887	0.412422	0.411662	0.52066	0.265238	0.340814	0.366538	0.454174	0.426196	0.405826	0.438665	0.392534	0.402723	0.461077	0.331308	0.364854	0.374969	0.296189
PI453670	0.12881	0.120115	0.58187	0.31018	0.383897	0.309418	0.279245	0.288482	0.247899	0.349618	0.221909	0.388632	0.162961	0.25378	0.14252	0.318984	0.318224	0.398897	0.318482	0.54483	0.239	0.316783	0.303892	0.1709	0.32419	0.572621	0.236436	0.576312	0.0651839	0.537432	0.575681	0.0716264	0.10601	0.628506	0.606182	0.234063	0.398212	0.406164	0.0771429	0.0521323	0.0611907	0.0487482	0.115043	0.0824472	0.64386	0.309183	0.439409	0.466754	0.31692
PI453680	0.483768	0.464757	0.287175	0.493856	0.327048	0.333034	0.329284	0.333201	0.299097	0.339209	0.338188	0.332977	0.462104	0.329446	0.408942	0.386977	0.374525	0.519375	0.373878	0.353837	0.312097	0.373048	0.326748	0.47493	0.293475	0.360237	0.307795	0.30594	0.488119	0.392698	0.277547	0.546938	0.520113	0.351511	0.294945	0.312698	0.349399	0.449073	0.523606	0.576055	0.531615	0.525978	0.470218	0.554682	0.320714	0.372868	0.344952	0.365492	0.327722
PI453701	0.117372	0.114397	0.776933	0.280318	0.390666	0.306884	0.274649	0.256159	0.227883	0.344732	0.228244	0.395039	0.177187	0.254179	0.159316	0.426343	0.327563	0.392817	0.322464	0.494626	0.241643	0.321163	0.285758	0.167643	0.387244	0.519341	0.241034	0.771302	0.0695641	0.47351	0.863805	0.0446968	0.0722755	0.550974	0.658414	0.243077	0.38996	0.401206	0.0570906	0.0381972	0.0376274	0.032605	0.111496	0.0587029	0.616098	0.304152	0.443753	0.4568	0.325354
PI453715	0.456468	0.448678	0.273666	0.427826	0.487173	0.703315	0.666482	0.897531	0.808662	0.672932	0.611571	0.470299	0.408272	0.91278	0.396265	0.292279	0.705606	0.322277	0.719221	0.284839	0.883486	0.722191	0.65924	0.395905	0.483028	0.279474	0.781237	0.294965	0.352881	0.302742	0.257378	0.340357	0.393237	0.288738	0.268912	0.757544	0.495697	0.317817	0.386703	0.342617	0.340816	0.367321	0.453234	0.355014	0.275352	0.570058	0.425445	0.407798	0.650912
PI453727	0.6616	0.682586	0.191904	0.455233	0.424415	0.435106	0.472802	0.424704	0.385315	0.410225	0.512762	0.418291	0.748127	0.434125	0.847279	0.508451	0.357258	0.437172	0.359145	0.256504	0.409102	0.361645	0.383104	0.776228	0.778831	0.188157	0.386268	0.237202	0.77758	0.258625	0.186331	0.810157	0.913712	0.202923	0.179151	0.391786	0.324929	0.327343	0.733145	0.809195	0.783976	0.793649	0.701983	0.8457	0.17028	0.406783	0.304483	0.270656	0.336951
PI453744	0.590097	0.60902	0.286326	0.453264	0.303323	0.332691	0.388558	0.328841	0.302048	0.299377	0.460696	0.311677	0.566225	0.318462	0.581546	0.564178	0.313807	0.434369	0.313378	0.302784	0.305348	0.314828	0.344142	0.608116	0.305403	0.297636	0.318239	0.288115	0.663872	0.33379	0.276408	0.739378	0.693876	0.262451	0.261664	0.321224	0.331972	0.383034	0.717168	0.735737	0.718517	0.811696	0.632579	0.697677	0.269986	0.373069	0.335416	0.316864	0.308268
PI453749	0.479486	0.452077	0.27768	0.431696	0.447752	0.581221	0.608565	0.683426	0.791972	0.569118	0.535447	0.445972	0.399256	0.691798	0.396588	0.336363	0.569758	0.332337	0.575192	0.282628	0.774604	0.577438	0.668286	0.412589	0.471261	0.262495	0.798716	0.273062	0.381654	0.298106	0.276052	0.365474	0.39555	0.268971	0.256747	0.805935	0.534279	0.325197	0.410879	0.366431	0.370458	0.388131	0.468397	0.376403	0.244654	0.603247	0.438002	0.4066	0.65804
PI453780	0.668864	0.68681	0.153598	0.498441	0.341044	0.45627	0.494292	0.573786	0.698765	0.419408	0.542794	0.339589	0.630587	0.5296	0.587197	0.414148	0.447087	0.409	0.443436	0.218487	0.662539	0.445755	0.57479	0.563672	0.333496	0.166972	0.688606	0.169033	0.706371	0.26303	0.143608	0.882394	0.732393	0.192053	0.148844	0.676387	0.442592	0.334137	0.745514	0.806252	0.86338	0.757297	0.720034	0.77659	0.148117	0.523687	0.320399	0.279224	0.533016
PI453781	0.906644	0.92564	0.0967749	0.531023	0.305396	0.391122	0.487854	0.43259	0.496035	0.348107	0.605781	0.299706	0.698316	0.444942	0.768583	0.587643	0.343064	0.431013	0.346073	0.182006	0.500999	0.348102	0.436851	0.792221	0.303784	0.118474	0.479758	0.125313	1.01633	0.211275	0.0875815	1.00728	0.985955	0.125747	0.0904649	0.481294	0.337918	0.286037	1.05	1.02771	0.979721	1.15981	0.94348	0.98096	0.0940454	0.434287	0.260427	0.215596	0.394498
PI453811	0.647251	0.673305	0.204015	0.447726	0.317693	0.397773	0.447739	0.41126	0.350841	0.379081	0.495445	0.324093	0.67438	0.422564	0.693936	0.512309	0.394996	0.471833	0.396811	0.279437	0.395441	0.398731	0.367597	0.618216	0.321692	0.222204	0.343794	0.210908	0.768154	0.299151	0.195763	0.898642	0.824473	0.237077	0.192964	0.349928	0.316589	0.382347	0.751482	0.860543	0.904965	0.802575	0.668595	0.886804	0.207222	0.372888	0.307726	0.279148	0.350691
PI453821	0.224114	0.212994	0.402479	0.353722	0.408979	0.397156	0.366368	0.443655	0.369916	0.436886	0.323873	0.408502	0.210413	0.395234	0.22396	0.263819	0.430214	0.360817	0.42573	0.46306	0.389286	0.424936	0.38906	0.219366	0.349815	0.4687	0.369203	0.403074	0.142932	0.450667	0.41171	0.142606	0.176736	0.489003	0.4328	0.373961	0.41001	0.512689	0.169515	0.136324	0.141618	0.143654	0.206003	0.153934	0.455926	0.382262	0.451787	0.484525	0.384606
PI453831	0.116574	0.108893	0.452539	0.351623	0.368693	0.318864	0.286447	0.284391	0.264041	0.342957	0.230848	0.376903	0.149929	0.263443	0.145632	0.27095	0.327996	0.386553	0.3242	0.501538	0.253514	0.322537	0.318261	0.170718	0.324442	0.517855	0.254461	0.463378	0.0674993	0.498121	0.482438	0.0517896	0.0781376	0.554157	0.488869	0.267218	0.39003	0.539692	0.074789	0.0509367	0.0513804	0.0378157	0.107368	0.0604749	0.526148	0.33213	0.453344	0.485937	0.313408
PI453834	0.873689	0.911254	0.0799635	0.527749	0.235412	0.313392	0.435498	0.358371	0.326293	0.28529	0.572862	0.244237	0.929377	0.357946	1.03421	0.570506	0.285242	0.548599	0.284921	0.186406	0.337954	0.283873	0.328426	0.812149	0.245311	0.1152	0.316459	0.100177	1.07484	0.213141	0.0697928	1.30356	1.21738	0.11317	0.0683326	0.32585	0.241185	0.310309	1.06653	1.28997	1.30674	1.19772	0.942125	1.33672	0.0803107	0.361625	0.219509	0.150064	0.265985
PI453845	1.02849	1.0636	0.0104586	0.564771	0.232364	0.321203	0.443598	0.351848	0.34623	0.280468	0.627801	0.232936	0.888612	0.352075	0.936221	0.74511	0.277452	0.456399	0.279846	0.143867	0.360569	0.27945	0.335042	0.973614	0.230897	0.0512694	0.339183	0.0586878	1.29121	0.156196	0.00933703	1.3264	1.2068	0.0490948	0.00903507	0.343651	0.244616	0.283697	1.33988	1.39026	1.32266	1.44649	1.12024	1.24886	0.0222801	0.370449	0.177151	0.125696	0.264963
PI453847	0.701734	0.723154	0.210936	0.453162	0.282698	0.316048	0.397107	0.327219	0.310851	0.308469	0.466965	0.283922	0.676487	0.324551	0.666289	0.592998	0.287898	0.400497	0.287649	0.298773	0.317191	0.288231	0.310052	0.675775	0.272906	0.233576	0.29566	0.250442	0.835414	0.292932	0.20833	0.881782	0.819738	0.268177	0.216498	0.299187	0.294552	0.329073	0.901704	0.920528	0.883834	0.958552	0.738171	0.853691	0.240313	0.342889	0.281599	0.243972	0.291589
PI453882	1.25766	1.27242	0.0671526	0.637101	0.28037	0.371309	0.492039	0.415238	0.402707	0.338031	0.740925	0.28268	0.779382	0.409167	0.835931	0.640513	0.316265	0.469874	0.320975	0.167803	0.396378	0.320036	0.381456	0.820767	0.309417	0.0944621	0.390882	0.107708	1.09084	0.198774	0.067877	1.09873	1.04483	0.0985495	0.0610959	0.394047	0.297437	0.284105	1.17994	1.1297	1.09637	1.26436	1.22113	1.03607	0.0760783	0.427432	0.232216	0.17316	0.32354
PI453884	0.276044	0.272888	0.527165	0.342563	0.410452	0.405615	0.392998	0.437925	0.548389	0.424532	0.357162	0.408382	0.3014	0.428342	0.264236	0.379347	0.425244	0.327143	0.426081	0.405497	0.521609	0.427459	0.478997	0.242991	0.40551	0.435895	0.585828	0.515416	0.190845	0.392344	0.562565	0.191894	0.198009	0.391805	0.479337	0.573863	0.454702	0.348635	0.219274	0.168491	0.189712	0.190698	0.251962	0.194824	0.43398	0.432528	0.447685	0.435648	0.498034
PI453890	0.493918	0.502018	0.319839	0.4365	0.304549	0.320561	0.3626	0.301508	0.274245	0.287318	0.377982	0.322459	0.489629	0.295618	0.433751	0.566924	0.318436	0.483628	0.309753	0.414409	0.277761	0.313628	0.320283	0.567463	0.275138	0.459466	0.283957	0.285757	0.570698	0.414069	0.326065	0.612758	0.513432	0.315293	0.299991	0.286543	0.306123	0.386758	0.602637	0.624284	0.612855	0.618185	0.525578	0.561067	0.375494	0.349356	0.339393	0.349979	0.296536
PI453919	0.702823	0.730795	0.159359	0.458052	0.334354	0.446069	0.483367	0.526918	0.684546	0.414818	0.541714	0.334456	0.586216	0.497826	0.625028	0.515432	0.405359	0.436805	0.413435	0.219687	0.629027	0.413473	0.556589	0.629012	0.333357	0.192569	0.663274	0.186232	0.737977	0.25634	0.150745	0.777793	0.732363	0.165781	0.14505	0.650984	0.415994	0.329401	0.801335	0.79663	0.756208	0.846165	0.760653	0.741377	0.156051	0.488582	0.325473	0.301274	0.53733
PI453928	0.362654	0.361778	0.351061	0.379294	0.709173	0.628758	0.51052	0.489207	0.434362	0.553419	0.445256	0.687738	0.670378	0.515495	0.60737	0.316249	0.450429	0.310919	0.458867	0.315432	0.457859	0.456951	0.454122	0.71227	1.36015	0.306448	0.414104	0.400195	0.42843	0.321861	0.354862	0.245421	0.295514	0.3438	0.35409	0.421757	0.438586	0.335741	0.289631	0.254993	0.25768	0.278032	0.338354	0.282086	0.31199	0.461803	0.408477	0.388115	0.451369
PI453936	0.895293	0.91704	0.0642128	0.524088	0.321156	0.362361	0.454822	0.371975	0.3336	0.312794	0.591245	0.317349	0.857884	0.384726	0.845551	0.652486	0.297507	0.433851	0.296716	0.143218	0.354817	0.301459	0.349523	0.861842	0.418324	0.0749081	0.320725	0.100859	1.66828	0.150805	0.0581684	1.13478	1.05033	0.0875017	0.0529438	0.325411	0.259133	0.269257	1.12936	1.15922	1.11507	1.21126	0.971945	1.06079	0.0555108	0.367592	0.200971	0.149335	0.280024
PI453938	0.113929	0.108058	0.754632	0.272712	0.378427	0.298374	0.262193	0.255359	0.215137	0.331841	0.211697	0.386854	0.157528	0.238791	0.131874	0.443134	0.327957	0.343549	0.319998	0.492196	0.227522	0.321231	0.274714	0.151712	0.351623	0.529109	0.222786	0.708714	0.054321	0.479695	0.740552	0.0297794	0.0748772	0.553431	0.770945	0.219364	0.382028	0.388967	0.0583168	0.0168007	0.0319039	0.0238411	0.0985337	0.0423014	0.66789	0.297451	0.439116	0.453466	0.299542
PI453947	0.263358	0.251877	0.482264	0.32119	0.600032	0.537534	0.431204	0.416154	0.358884	0.524272	0.368185	0.609328	0.485188	0.445012	0.465797	0.326085	0.453822	0.335017	0.457881	0.365266	0.389801	0.456109	0.408578	0.540545	1.11465	0.376914	0.372215	0.527815	0.285337	0.376618	0.508978	0.174467	0.219094	0.409234	0.459702	0.38186	0.425076	0.354989	0.206009	0.164854	0.178908	0.184129	0.23819	0.203096	0.423394	0.421326	0.414368	0.400774	0.400359
PI453953	0.867282	0.924826	0.0545892	0.554498	0.246668	0.313102	0.431045	0.343385	0.349603	0.28366	0.57583	0.244417	0.954895	0.355556	1.08366	0.601055	0.279848	0.528256	0.275545	0.190423	0.360938	0.280796	0.333565	0.810085	0.269851	0.0925766	0.334086	0.0789286	1.11125	0.210679	0.0481467	1.25448	1.24945	0.0971708	0.038687	0.340111	0.235212	0.330361	1.07207	1.2874	1.27261	1.2088	0.952729	1.39036	0.0642388	0.355724	0.196849	0.148	0.282164
PI453967	0.988929	1.03109	0.0471238	0.531215	0.240325	0.3254	0.441533	0.352859	0.351259	0.289189	0.598987	0.242997	0.861427	0.352688	0.893362	0.716658	0.277993	0.462261	0.279518	0.152154	0.361871	0.276371	0.32277	0.93528	0.244288	0.0779082	0.33053	0.0771099	1.24325	0.178021	0.0350347	1.27529	1.17321	0.075987	0.0378094	0.334528	0.254061	0.281632	1.30053	1.32409	1.26043	1.37783	1.05664	1.18385	0.0484844	0.368058	0.192895	0.143757	0.283784
PI454021	1.27706	1.30604	0.0708752	0.615957	0.285939	0.378651	0.490767	0.422797	0.396765	0.349716	0.767524	0.282168	0.745352	0.42592	0.841029	0.6164	0.330557	0.427338	0.333964	0.17149	0.410453	0.332591	0.384202	0.840995	0.304054	0.100899	0.402495	0.103648	1.09304	0.194859	0.0633107	1.11179	1.03799	0.0956482	0.0653253	0.408303	0.314588	0.277114	1.17334	1.153	1.10968	1.27127	1.20107	1.05116	0.0741543	0.426051	0.22946	0.168304	0.324077
PI454058	1.03172	1.07128	0.0268971	0.559527	0.238667	0.330076	0.449902	0.370494	0.356044	0.29354	0.631534	0.247239	0.885252	0.373074	0.922399	0.707833	0.281077	0.461327	0.275544	0.142931	0.367959	0.27826	0.358756	0.910348	0.252149	0.0606134	0.338718	0.071579	1.30233	0.160111	0.0224455	1.29422	1.18078	0.0540953	0.015049	0.347421	0.250195	0.278816	1.29163	1.33909	1.2721	1.43275	1.09664	1.2088	0.0349903	0.367739	0.186278	0.129973	0.269059
PI454067	1.01298	1.06278	0.0226367	0.537169	0.238967	0.328639	0.448211	0.364605	0.351422	0.281172	0.625898	0.241096	0.874729	0.371058	0.90804	0.70969	0.28706	0.464668	0.286015	0.144824	0.375173	0.286705	0.344325	0.939388	0.24188	0.068877	0.342529	0.05874	1.28388	0.16765	0.0173887	1.2913	1.18047	0.0580876	0.0179917	0.345586	0.253319	0.288672	1.29794	1.3513	1.26566	1.42143	1.10046	1.20305	0.0355802	0.378283	0.192334	0.13639	0.27801
PI454083	0.280385	0.265175	0.390556	0.340171	0.583613	0.53505	0.445805	0.435207	0.38438	0.477955	0.385392	0.567462	0.50663	0.4447	0.503636	0.271913	0.392121	0.322724	0.39133	0.419502	0.385833	0.390354	0.399869	0.59098	1.07652	0.404003	0.372627	0.436831	0.316661	0.438238	0.403117	0.175567	0.230655	0.428469	0.3963	0.383394	0.437578	0.366332	0.217569	0.184125	0.191916	0.204739	0.259813	0.229136	0.386198	0.413739	0.418616	0.405168	0.401423
PI454086	0.139043	0.146347	0.499078	0.292722	0.395614	0.315054	0.286401	0.274934	0.25035	0.321374	0.225554	0.401652	0.155241	0.273062	0.146165	0.300441	0.346664	0.526877	0.340406	0.748569	0.25745	0.344209	0.324006	0.151126	0.314696	0.837315	0.265346	0.506514	0.0764302	0.68123	0.524127	0.0677065	0.0884079	0.599429	0.507283	0.265978	0.362294	0.430333	0.0751414	0.0559946	0.0736678	0.0556148	0.127412	0.0813144	0.588107	0.308231	0.460971	0.479014	0.324402
PI454148	0.447121	0.459854	0.384708	0.39582	0.396493	0.39285	0.420556	0.437539	0.540981	0.423132	0.440571	0.387944	0.467952	0.442978	0.377507	0.370093	0.435355	0.394915	0.434129	0.344555	0.527558	0.434855	0.490231	0.386305	0.347247	0.344692	0.589785	0.362716	0.419872	0.341428	0.375623	0.435074	0.450527	0.325831	0.406124	0.590344	0.40965	0.339237	0.436682	0.456953	0.436765	0.43757	0.435997	0.474273	0.380458	0.448249	0.373459	0.365548	0.467786
PI454153	0.70096	0.731683	0.183848	0.488259	0.483611	0.515622	0.508	0.437967	0.378779	0.470254	0.526097	0.476293	0.75368	0.470409	0.857357	0.434915	0.394483	0.360993	0.401944	0.216485	0.42964	0.402164	0.411714	0.768931	0.623057	0.178906	0.387658	0.222521	0.887198	0.25607	0.184681	0.814624	0.772995	0.203951	0.176235	0.399076	0.348616	0.288411	0.848555	0.838674	0.818051	0.890779	0.719445	0.804342	0.16349	0.443682	0.298779	0.259812	0.34873
PI454154	0.307552	0.311562	0.478823	0.351303	0.673364	0.60435	0.485388	0.483803	0.402498	0.567923	0.396054	0.658408	0.452826	0.511286	0.456384	0.358298	0.453531	0.332554	0.458747	0.378512	0.445433	0.459655	0.453387	0.481941	0.84383	0.394503	0.417097	0.518293	0.322328	0.353812	0.480235	0.200743	0.249642	0.413286	0.412789	0.418633	0.444149	0.347603	0.243289	0.20941	0.203809	0.23853	0.300156	0.216885	0.386942	0.447964	0.416211	0.422997	0.444625
PI454214	0.134545	0.133342	0.632742	0.28055	0.389197	0.309252	0.271804	0.251541	0.239227	0.334395	0.231951	0.391579	0.184405	0.26089	0.144165	0.344772	0.338365	0.40199	0.336125	0.526639	0.241441	0.335983	0.30883	0.175223	0.339046	0.58089	0.248143	0.582843	0.0793885	0.499658	0.611676	0.0597334	0.114894	0.612161	0.669904	0.246096	0.379261	0.418306	0.0795475	0.0540663	0.0581296	0.0598761	0.117665	0.0670431	0.691329	0.302357	0.435914	0.466516	0.307126
PI454221	0.838504	0.841248	0.344195	0.481271	0.335022	0.351831	0.423696	0.377444	0.347611	0.359309	0.543433	0.336029	0.439239	0.345456	0.468894	0.388979	0.338413	0.345607	0.333205	0.321851	0.363471	0.335632	0.372439	0.475303	0.35017	0.310405	0.351025	0.341351	0.529792	0.324009	0.333554	0.554731	0.544666	0.347033	0.42273	0.358317	0.355238	0.356566	0.622723	0.560611	0.543608	0.613186	0.72936	0.552304	0.381463	0.423736	0.341923	0.324203	0.350936
PI454226	0.32681	0.319925	0.405454	0.333351	0.467769	0.648258	0.53791	0.740762	0.476304	0.603976	0.496102	0.464795	0.347894	0.798144	0.334186	0.321668	0.687397	0.341749	0.699853	0.385173	0.610454	0.701267	0.457262	0.29658	0.435572	0.390088	0.49626	0.397507	0.272233	0.351895	0.389094	0.233104	0.274076	0.403261	0.465094	0.494466	0.443861	0.352816	0.273369	0.239129	0.247753	0.274475	0.327268	0.254169	0.426578	0.461684	0.422149	0.457457	0.493492
PI454234	0.139189	0.129915	0.563691	0.292507	0.386638	0.315128	0.28072	0.287496	0.258423	0.335999	0.219076	0.385148	0.167151	0.269335	0.156193	0.29266	0.339535	0.425095	0.330671	0.527012	0.251045	0.332519	0.304209	0.164123	0.323493	0.573228	0.263864	0.536197	0.0845761	0.53688	0.567818	0.0714364	0.110815	0.615394	0.596364	0.267427	0.394438	0.440831	0.0811878	0.0596159	0.0700136	0.0602133	0.123794	0.086275	0.634042	0.317463	0.443635	0.454474	0.318866
PI454246	0.12625	0.115419	0.55676	0.301864	0.3813	0.315508	0.274006	0.282121	0.24885	0.32715	0.221629	0.386035	0.177377	0.277607	0.148538	0.328658	0.358412	0.417765	0.359719	0.569996	0.247371	0.355559	0.302997	0.164286	0.338171	0.613642	0.251069	0.531438	0.0680893	0.542147	0.5501	0.0771018	0.100952	0.620371	0.580927	0.254488	0.384033	0.456451	0.0696599	0.0544224	0.059644	0.0547303	0.111687	0.0758692	0.592217	0.321391	0.429718	0.46394	0.3174
PI454254	0.276308	0.2784	0.417392	0.363314	0.393921	0.42119	0.40774	0.4514	0.599039	0.417122	0.388809	0.39424	0.283059	0.438235	0.242022	0.267583	0.445887	0.406243	0.442525	0.411589	0.521512	0.443396	0.513467	0.253969	0.366755	0.436376	0.599376	0.412991	0.212936	0.423158	0.414967	0.185136	0.208661	0.463955	0.41481	0.582488	0.442225	0.381693	0.204552	0.175452	0.165869	0.179488	0.263121	0.19165	0.468595	0.452012	0.441868	0.46353	0.565153
PI454293	0.113627	0.0982355	0.655006	0.278599	0.388513	0.302161	0.26037	0.254477	0.246326	0.340877	0.210381	0.391112	0.163415	0.248116	0.155136	0.37004	0.334278	0.361272	0.328383	0.5042	0.233264	0.328204	0.277922	0.153075	0.350886	0.54086	0.25126	0.580421	0.0620539	0.483193	0.634809	0.0465615	0.0859402	0.579081	0.817697	0.255185	0.38549	0.412337	0.0646381	0.0389036	0.0515817	0.0404422	0.106629	0.0621602	0.701359	0.321979	0.433058	0.458303	0.306478
PI454296	0.309003	0.315655	0.387973	0.41541	0.347019	0.335015	0.356097	0.318206	0.320878	0.334965	0.332749	0.343827	0.347823	0.322777	0.457038	0.472681	0.335243	0.39695	0.327864	0.433967	0.315599	0.330581	0.340964	0.344107	0.339073	0.402107	0.303262	0.391898	0.351179	0.423963	0.394199	0.40826	0.431676	0.411732	0.405552	0.306173	0.368863	0.413953	0.352605	0.372586	0.391599	0.361492	0.34088	0.424402	0.40088	0.350309	0.409083	0.445622	0.363656
PI454323	0.339057	0.3182	0.454948	0.405503	0.3517	0.314069	0.316944	0.286365	0.271517	0.308879	0.31535	0.346879	0.335781	0.292203	0.344587	0.383722	0.32436	0.493244	0.321939	0.43749	0.282165	0.322231	0.309122	0.382233	0.318634	0.467634	0.287347	0.443163	0.322486	0.450253	0.453645	0.37403	0.386008	0.493222	0.472129	0.291996	0.377417	0.390908	0.356055	0.368471	0.367431	0.346555	0.331263	0.384633	0.493808	0.324693	0.371523	0.375159	0.304016
PI454382	0.315866	0.305434	0.508855	0.385533	0.356163	0.327907	0.327017	0.292819	0.266099	0.35504	0.33878	0.361151	0.399208	0.294385	0.376306	0.34008	0.348368	0.374385	0.341858	0.447309	0.276565	0.340303	0.306382	0.364001	0.317631	0.428444	0.281566	0.456892	0.29097	0.446644	0.487898	0.355399	0.462682	0.452729	0.574178	0.2776	0.355058	0.404166	0.345749	0.356103	0.3724	0.312541	0.312596	0.39601	0.553362	0.3748	0.396473	0.381359	0.338377
PI454443	0.578583	0.598953	0.258053	0.460499	0.298034	0.330733	0.374293	0.328548	0.30418	0.333723	0.412117	0.303312	0.648858	0.314767	0.573398	0.421705	0.282204	0.490036	0.276599	0.299522	0.322248	0.278917	0.289337	0.544226	0.296242	0.289814	0.2887	0.292817	0.705748	0.319417	0.246507	0.889915	0.764564	0.32608	0.301151	0.293747	0.298812	0.338979	0.723462	0.86738	0.917811	0.756131	0.629861	0.822841	0.303428	0.340525	0.291832	0.26405	0.295089
PI454483	0.141309	0.12809	0.526429	0.328796	0.363132	0.31294	0.271909	0.281182	0.265719	0.293887	0.221522	0.360302	0.167678	0.275582	0.15777	0.306038	0.314073	0.445168	0.3152	0.564388	0.250124	0.313537	0.305786	0.166786	0.320365	0.61853	0.254437	0.51649	0.0653403	0.561333	0.536745	0.0753663	0.115578	0.649005	0.565003	0.254273	0.380198	0.447693	0.0802674	0.0620618	0.0737625	0.060596	0.12443	0.0982767	0.586319	0.320271	0.415567	0.440849	0.31733
PI454484	0.43458	0.437902	0.233317	0.406082	0.448924	0.567299	0.590553	0.7158	1.20788	0.535143	0.519534	0.432339	0.403288	0.698761	0.391642	0.298009	0.556958	0.31085	0.564564	0.283619	1.03914	0.569995	0.807149	0.381944	0.441702	0.278508	1.12725	0.245205	0.350213	0.274194	0.236213	0.324911	0.350391	0.260153	0.241667	1.09016	0.563467	0.2922	0.379691	0.345849	0.334166	0.35792	0.437861	0.356292	0.223927	0.587588	0.423827	0.441362	0.894235
PI454516	0.524743	0.522672	0.283556	0.463307	0.562036	0.611819	0.768493	0.554108	0.547441	0.611262	0.520655	0.547442	0.47452	0.584016	0.524083	0.354184	0.501105	0.338647	0.512692	0.304104	0.574522	0.511934	0.539402	0.474858	0.562379	0.29226	0.543362	0.312637	0.464773	0.30894	0.278996	0.420034	0.470199	0.295407	0.269065	0.548772	0.453066	0.330675	0.468081	0.428592	0.425271	0.47248	0.505149	0.442003	0.273804	0.553453	0.433562	0.396513	0.521519
PI454519	0.496132	0.519435	0.385723	0.421521	0.338833	0.32216	0.349576	0.282221	0.275482	0.338362	0.37864	0.340129	0.570896	0.30413	0.610975	0.462178	0.339255	0.507705	0.336002	0.341515	0.286853	0.337452	0.29079	0.549009	0.290709	0.32113	0.29189	0.346357	0.575735	0.32543	0.369435	0.646101	0.647184	0.325	0.479315	0.283038	0.279344	0.366928	0.592472	0.649881	0.650397	0.621304	0.52439	0.713895	0.38712	0.334775	0.33187	0.319761	0.315292
PI454534	0.126914	0.118943	0.580445	0.297895	0.368101	0.309947	0.260264	0.291111	0.248609	0.336139	0.216502	0.372872	0.161717	0.262779	0.14399	0.320273	0.327875	0.393816	0.317165	0.532509	0.235005	0.320534	0.287372	0.171393	0.326891	0.562835	0.237617	0.551322	0.065351	0.524424	0.556049	0.0629617	0.0964766	0.668815	0.701257	0.242339	0.403881	0.41567	0.0811469	0.0486075	0.0593671	0.045911	0.126467	0.0743616	0.661401	0.320933	0.446888	0.461998	0.301812
PI454556	0.938046	0.948861	0.0428979	0.54668	0.226217	0.314622	0.418847	0.337811	0.323976	0.268965	0.604534	0.233016	0.933974	0.33478	0.926419	0.594214	0.276627	0.513705	0.275111	0.163891	0.336108	0.273448	0.312354	0.883782	0.238541	0.0814645	0.328693	0.0807749	1.13706	0.177451	0.042464	1.56219	1.20891	0.10032	0.0416191	0.33508	0.242379	0.301115	1.17657	1.49607	1.60355	1.26313	0.991677	1.36296	0.0516788	0.357606	0.186859	0.131531	0.280354
PI454571	0.405674	0.392708	0.2738	0.374028	0.421611	0.537525	0.560344	0.687039	1.02102	0.526435	0.518102	0.412193	0.353968	0.661458	0.348186	0.294405	0.530912	0.316766	0.539568	0.325188	0.879096	0.539787	0.746391	0.348044	0.413882	0.309725	1.01361	0.286629	0.292893	0.30342	0.269276	0.304367	0.322064	0.300021	0.273028	0.977644	0.546543	0.33605	0.343112	0.307967	0.295235	0.305596	0.410657	0.304148	0.283595	0.584056	0.429453	0.433306	0.83297
[truncated: 184 more rows]
[truncated: 325 more columns]
